# Supplementary material for: Application of mutational profiling: New functional analyses reveal the tRNA recognition mechanism of tRNA m1A22 methyltransferase
Source: J Biol Chem. 2022 Dec 1;299(1):102759. doi: 10.1016/j.jbc.2022.102759 (PMC9801127; doi:10.1016/j.jbc.2022.102759)
Supplement: Table S1 [file mmc2.xlsx]

## Sheet: Table_S1
tRNA modification enzyme conserved in Bacillus subtilis str 168
Target_protein_ID in Bacillus subtilis str 168	Target_gene_name in Bacillus subtilis str 168	Target_gene_product in Bacillus subtilis str 168	BLAST_Result_Description	BLAST_Result_Max_Score	BLAST_Result_Total_Score	BLAST_Result_Query_cover	BLAST_Result_E_value	BLAST_Percent_identity	BLAST_Result_Accession
NP_390836.2	iscS1	tRNA 4-thiouridine synthase (EC 2.8.1.4)	thiamine biosynthesis protein ThiI [Geobacillus stearothermophilus 10]	499	499	1	1e-178	0.5885	ALA69732.1
NP_390837.1	nifZ	Putative cysteine desulfurase, associated with tRNA 4-thiouridine synthase	cysteine desulfurase [Geobacillus stearothermophilus 10]	402	402	0.99	7e-141	0.5263	ALA69733.1
NP_387962.1	dus1	tRNA-dihydrouridine synthase DusB	tRNA-dihydrouridine synthase [Geobacillus stearothermophilus 10]	547	547	0.94	0	0.8127	ALA70459.1
NP_388684.1	dus2	tRNA-dihydrouridine synthase 2	tRNA-dihydrouridine synthase [Geobacillus stearothermophilus 10]	114	114	0.92	2e-30	0.2884	ALA70459.1
NP_390397.1	trmK	tRNA (adenine(22)-N(1))-methyltransferase (EC 2.1.1.217)	SAM-dependent methyltransferase [Geobacillus stearothermophilus 10]	213	213	0.98	3e-71	0.5211	ALA69415.1
NP_389044.1	yjbO	tRNA pseudouridine(31/32) synthase (EC 5.4.99.- )	pseudouridine synthase [Geobacillus stearothermophilus 10]	309	309	0.98	7e-107	0.5576	ALA71123.1
NP_390613.1	trhP1	tRNA hydroxylation protein P1	peptidase U32 [Geobacillus stearothermophilus 10]	475	475	1	7e-172	0.7249	ALA69484.1
NP_390612.1	trhP2	tRNA hydroxylation protein P2	protease [Geobacillus stearothermophilus 10]	691	691	0.99	0	0.7667	ALA69483.1
NP_390614.1	trmR	tRNA 5-hydroxyuridine(34) methyltransferase	SAM-dependent methyltransferase [Geobacillus stearothermophilus 10]	197	197	0.95	3e-65	0.5166	ALA69485.1
NP_387948.1	tilS	tRNA(Ile)-lysidine synthetase (EC 6.3.4.19)	tRNA(Ile)-lysidine synthetase [Geobacillus stearothermophilus 10]	418	418	0.97	2e-144	0.4946	ALA70446.1
NP_387899.1	tadA	tRNA-specific adenosine-34 deaminase (EC 3.5.4.33)	adenosine deaminase [Geobacillus stearothermophilus 10]	251	251	0.95	5e-88	0.7516	ALA70398.1
NP_390159.1	folE	GTP cyclohydrolase I (EC 3.5.4.16) type 1	GTP cyclohydrolase [Geobacillus stearothermophilus 10]	325	325	0.98	3e-116	0.8396	ALA71519.1
NP_388216.2	folE2	GTP cyclohydrolase I (EC 3.5.4.16) type 2	Not found	Not found	Not found	Not found	Not found	Not found	Not found
NP_389256.1	queD	6-carboxy-5,6,7,8-tetrahydropterin synthase (EC 4.1.2.50)	Not found	Not found	Not found	Not found	Not found	Not found	Not found
NP_389257.1	queE	7-carboxy-7-deazaguanine synthase (EC 4.3.99.3)	7-carboxy-7-deazaguanine synthase [Geobacillus stearothermophilus 10]	316	316	1	5e-111	0.6311	ALA71254.1
NP_389255.1	queC	7-cyano-7-deazaguanine synthase (EC 6.3.4.20)	7-cyano-7-deazaguanine synthase [Geobacillus stearothermophilus 10]	344	344	0.98	7e-123	0.7302	ALA71252.1
NP_389258.1	queF	NADPH-dependent 7-cyano-7-deazaguanine reductase (EC 1.7.1.13)	7-cyano-7-deazaguanine reductase [Geobacillus stearothermophilus 10]	290	290	1	1e-103	0.8121	ALA71255.1
NP_390649.1	tgt	Queuine tRNA-ribosyltransferase (EC 2.4.2.29)	queuine tRNA-ribosyltransferase [Geobacillus stearothermophilus 10]	684	684	0.98	0	0.8302	ALA69519.1
NP_390650.1	queA	S-adenosylmethionine:tRNA ribosyltransferase-isomerase (EC 2.4.99.17)	S-adenosylmethionine tRNA ribosyltransferase [Geobacillus stearothermophilus 10]	549	549	1	0	0.7573	ALA69520.1
NP_388772.2	queG	Epoxyqueuosine reductase (EC 1.17.99.6)	epoxyqueuosine reductase [Geobacillus stearothermophilus 10]	579	579	0.97	0	0.728	ALA70866.1
NP_388774.2	trmL	tRNA (cytidine(34)-2'-O)-methyltransferase (EC 2.1.1.207)	tRNA methyltransferase [Geobacillus stearothermophilus 10]	248	248	0.98	4e-87	0.7261	ALA70868.1
NP_391982.1	mnmE	tRNA-5-carboxymethylaminomethyl-2-thiouridine(34) synthesis protein MnmE	tRNA modification GTPase [Geobacillus stearothermophilus 10]	707	707	1	0	0.7712	ALA70376.1
NP_391981.1	mnmG	tRNA-5-carboxymethylaminomethyl-2-thiouridine(34) synthesis protein MnmG	tRNA uridine 5-carboxymethylaminomethyl modification protein [Geobacillus stearothermophilus 10]	1076	1076	0.99	0	0.823	ALA70375.1
NP_390627.3	mnmA	tRNA-specific 2-thiouridylase MnmA (EC 2.8.1.13)	thiouridylase [Geobacillus stearothermophilus 10]	593	593	1	0	0.7682	ALA69496.1
NP_390629.2	iscS1	Cysteine desulfurase (EC 2.8.1.7)	cysteine desulfurase [Geobacillus stearothermophilus 10]	500	500	1	2e-179	0.6227	ALA69497.1
NP_389389.1	tmcLA	tRNA(Met) cytidine acetate ligase (EC:6.3.4.-)	hypothetical protein GT50_03105 [Geobacillus stearothermophilus 10]	338	338	0.97	6e-115	0.4469	ALA69286.1
NP_391576.1	tsaC	Threonylcarbamoyl-AMP synthase (EC 2.7.7.87) / SUA5 domain with internal deletion	tRNA threonylcarbamoyladenosine biosynthesis protein [Geobacillus stearothermophilus 10]	409	409	0.99	1e-144	0.6058	ALA70265.1
NP_388475.1	tsaD	N(6)-L-threonylcarbamoyladenine synthase (EC 2.3.1.234)	O-sialoglycoprotein endopeptidase [Geobacillus stearothermophilus 10]	515	515	0.96	0	0.7284	ALA70604.1
NP_388473.1	tsaB	tRNA threonylcarbamoyladenosine biosynthesis protein TsaB	hypothetical protein GT50_10750 [Geobacillus stearothermophilus 10]	269	269	1	7e-93	0.5764	ALA70602.1
NP_388472.1	tsaE	tRNA threonylcarbamoyladenosine biosynthesis protein TsaE	ATP-binding protein [Geobacillus stearothermophilus 10]	193	193	0.94	3e-65	0.64	ALA70601.1
NP_390421.1	mtaB	tRNA t(6)A37-methylthiotransferase (EC 2.8.4.5)	30S ribosomal protein S12 methylthiotransferase [Geobacillus stearothermophilus 10]	757	757	1	0	0.7738	ALA69436.1
NP_390632.3	tcdA	HesA/MoeB/ThiF family protein	hypothetical protein GT50_04290 [Geobacillus stearothermophilus 10]	399	399	0.99	2e-143	0.7866	ALA69504.1
NP_389615.2	miaA	tRNA dimethylallyltransferase (EC 2.5.1.75)	tRNA delta(2)-isopentenylpyrophosphate transferase [Geobacillus stearothermophilus 10]	395	395	0.98	6e-140	0.589	ALA69071.1
NP_389583.1	miaB	tRNA-i(6)A37 methylthiotransferase (EC 2.8.4.3)	dimethylallyladenosine tRNA methylthiotransferase [Geobacillus stearothermophilus 10]	865	865	0.99	0	0.7912	ALA69080.1
NP_387915.1	trmN6	tRNA(1)(Val) (adenine(37)-N(6))-methyltransferase (EC 2.1.1.223)	hypothetical protein GT50_09505 [Geobacillus stearothermophilus 10]	365	365	0.99	3e-130	0.6857	ALA70411.1
NP_389485.1	trmD	tRNA (guanine(37)-N(1))-methyltransferase (EC 2.1.1.228)	tRNA (guanine-N1)-methyltransferase [Geobacillus stearothermophilus 10]	383	383	1	1e-137	0.7243	ALA69184.1
NP_389457.1	rlmN	23S rRNA (adenine(2503)-C(2))-methyltransferase @ tRNA (adenine(37)-C(2))-methyltransferase (EC 2.1.1.192)	ribosomal RNA large subunit methyltransferase N [Geobacillus stearothermophilus 10]	603	603	0.96	0	0.7784	ALA69210.1
NP_388029.2	truA	tRNA pseudouridine(38-40) synthase (EC 5.4.99.12)	tRNA pseudouridine synthase A [Geobacillus stearothermophilus 10]	289	289	0.99	3e-100	0.5813	ALA70526.1
NP_390868.1	trmB	tRNA (guanine(46)-N(7))-methyltransferase (EC 2.1.1.33)	tRNA (guanine-N7)-methyltransferase [Geobacillus stearothermophilus 10]	258	258	0.98	4e-89	0.5694	ALA69760.1
NP_389495.1	trmFO	Methylenetetrahydrofolate--tRNA-(uracil-5-)-methyltransferase TrmFO (EC 2.1.1.74)	tRNA uridine 5-carboxymethylaminomethyl modification protein [Geobacillus stearothermophilus 10]	67.8	67.8	0.25	4e-13	0.375	ALA70375.1
NP_389548.1	truB	tRNA pseudouridine(55) synthase (EC 5.4.99.25)	tRNA pseudouridine synthase B [Geobacillus stearothermophilus 10]	372	372	0.97	2e-131	0.6106	ALA69119.1
tRNA modification enzyme not found in Bacillus subtilis str 168 but found in other bacteria
Target_protein_ID in Escherichia coli K-12	Target_gene_name in Escherichia coli K-12	Target_gene_product in Escherichia coli K-12	BLAST_Result_Description	BLAST_Result_Max_Score	BLAST_Result_Total_Score	BLAST_Result_Query_cover	BLAST_Result_E_value	BLAST_Percent_identity	BLAST_Result_Accession
QPD56339.1	truD	tRNA pseudouridine(13) synthase TruD (EC 5.4.99.27)	Not found	Not found	Not found	Not found	Not found	Not found	Not found
QPD57186.1	trmH	tRNA (guanosine(18)-2'-O)-methyltransferase TrmH	RNA methyltransferase TrmH [Geobacillus stearothermophilus 10]	89.7	89.7	0.72	7e-23	0.3353	ALA70474.1
QPD56154.1	trmJ	tRNA (cytosine(32)/uridine(32)-2'-O)-methyltransferase TrmJ (EC 2.1.1.200)	Not found	Not found	Not found	Not found	Not found	Not found	Not found
QPD59101.1	ttcA	tRNA 2-thiocytidine(32) synthetase TtcA (EC 2.8.1.-)	Not found	Not found	Not found	Not found	Not found	Not found	Not found
QPD56095.1	tmcA	tRNA cytosine(34) acetyltransferase TmcA (EC 2.3.1.193)	Not found	Not found	Not found	Not found	Not found	Not found	Not found
CQR79748.1	gluQRS	glutamyl-Q tRNA(Asp) synthetase (EC 6.1.1.-)	glutamyl-tRNA synthetase [Geobacillus stearothermophilus 10]	144	144	0.73	9e-41	0.3477	ALA70470.1
QPD55956.1	mnmD/mnmC	bifunctional tRNA (5-methylaminomethyl-2-thiouridine)(34)-methyltransferase MnmD/FAD-dependent 5-carboxymethylaminomethyl-2-thiouridine(34) oxidoreductase MnmC (EC 2.1.1.61/EC 1.5.-.-)	Not found	Not found	Not found	Not found	Not found	Not found	Not found
QPD57005.1	tusA	sulfurtransferase TusA (EC 2.8.1.-)	hypothetical protein GT50_17065 [Geobacillus stearothermophilus 10]	50.1	50.1	0.9	4e-10	0.3014	ALA71670.1
QPD56883.1	tusB	sulfurtransferase complex subunit TusB (EC 2.8.1.-)	Not found	Not found	Not found	Not found	Not found	Not found	Not found
QPD56884.1	tusC	sulfurtransferase complex subunit TusC (EC 2.8.1.-)	Not found	Not found	Not found	Not found	Not found	Not found	Not found
QPD56885.1	tusD	sulfurtransferase complex subunit TusD (EC 2.8.1.-)	Not found	Not found	Not found	Not found	Not found	Not found	Not found
QPD58744.1	tusE	sulfurtransferase TusE (EC 2.8.1.-)	Not found	Not found	Not found	Not found	Not found	Not found	Not found
QPD59490.1	selD	selenide, water dikinase SelD (EC 2.7.9.3)	Not found	Not found	Not found	Not found	Not found	Not found	Not found
QPD59593.1	cmoA	carboxy-S-adenosyl-L-methionine synthase CmoA (EC 2.1.3.-)	Not found	Not found	Not found	Not found	Not found	Not found	Not found
QPD59594.1	cmoB	tRNA 5-methoxyuridine(34)/uridine 5-oxyacetic acid(34) synthase CmoB (EC 2.5.1-)	Not found	Not found	Not found	Not found	Not found	Not found	Not found
QPD58697.1	cmoM	tRNA uridine 5-oxyacetic acid(34) methyltransferase CmoM (EC 2.1.1.-)	methyltransferase [Geobacillus stearothermophilus 10]	40.4	40.4	0.44	4e-05	0.3217	ALA69455.1
P24188.2	TrhO	tRNA uridine(34) hydroxylase (EC 1.14.-.-)	hypothetical protein GT50_14770 [Geobacillus stearothermophilus 10]	54.2	51.2	0.25	3e-09	0.2921	ALA71285.1
NP_418446.1	rluF	23S rRNA pseudouridine(2604) and tRNA(Tyr) pseudouridine(35) synthase (EC 5.4.99.21)	pseudouridine synthase [Geobacillus stearothermophilus 10]	136	136	0.8	6e-40	0.3817	ALA71446.1
QPD56206.1	TapT	tRNA-uridine aminocarboxypropyltransferase (EC 2.5.1.25)	Not found	Not found	Not found	Not found	Not found	Not found	Not found
NP_418400.1	trmA	tRNA (uridine(54)-C5)-methyltransferase TrmA (EC 2.1.1.35)	SAM-dependent methyltransferase [Geobacillus stearothermophilus 10]	95.1	95.1	0.96	1e-22	0.2481	ALA70741.1
QPD56384.1	truC	tRNA pseudouridine(65) synthase TruC	pseudouridine synthase [Geobacillus stearothermophilus 10]	87.4	87.4	86%%	3e-21	0.3333	ALA71123.1
Target_protein_ID in Thermus thermophilus HB27 or HB 8	Target_gene_name in Thermus thermophilus HB27 or HB 8	Target_gene_product in Thermus thermophilus HB27 or HB8	BLAST_Result_Description	BLAST_Result_Max_Score	BLAST_Result_Total_Score	BLAST_Result_Query_cover	BLAST_Result_E_value	BLAST_Percent_identity	BLAST_Result_Accession
AAS81499.1	trmN	putative methyltransferase (TTC1157)	RNA methyltransferase [Geobacillus stearothermophilus 10]	35.4	35.4	0.28	0.003	0.2595	ALA68750.1
AAS80453.1	ttuB	2-thiouridine synthesis sulfur carrier protein TtuB (TTC0105)	Not found	Not found	Not found	Not found	Not found	Not found	Not found
AAS80454.1	ttuA	veg136 protein (TTC0106)	Not found	Not found	Not found	Not found	Not found	Not found	Not found
AAS81321.1	ttuC	molybdopterin-synthase adenylyltransferase MoeB (TTC0979)	thiamine biosynthesis protein MoeB [Geobacillus stearothermophilus 10]	107	107	0.91	4e-28	0.3682	ALA70912.1
BAD70432.1	trmI	tRNA (adenine-N(1)-)-methyltransferase (TTHA0609)	Not found	Not found	Not found	Not found	Not found	Not found	Not found
