# Supplementary material for: Application of mutational profiling: New functional analyses reveal the tRNA recognition mechanism of tRNA m1A22 methyltransferase
Source: J Biol Chem. 2022 Dec 1;299(1):102759. doi: 10.1016/j.jbc.2022.102759 (PMC9801127; doi:10.1016/j.jbc.2022.102759)
Supplement: Table S2 [file mmc3.xlsx]

## Sheet: mutant_sequences_header
Name	Sequence
WT	GCGTAATACGACTCACTATAGCGGTCGTGGCGGAATGGCAGACGCGCTAGGTTGAGGGCCTAGTGGGGGCAACCCCGTGGAGGTTCAAGTCCTCTCGACCGCACCATGAGACCGGATCCGGATCCCCGCTGAGCAATAACTAGC
G3A	GCGTAATACGACTCACTATAGCAGTCGTGGCGGAATGGCAGACGCGCTAGGTTGAGGGCCTAGTGGGGGCAACCCCGTGGAGGTTCAAGTCCTCTCGACCGCACCATGAGACCGGATCCGGATCCCCGCTGAGCAATAACTAGC
G3T	GCGTAATACGACTCACTATAGCTGTCGTGGCGGAATGGCAGACGCGCTAGGTTGAGGGCCTAGTGGGGGCAACCCCGTGGAGGTTCAAGTCCTCTCGACCGCACCATGAGACCGGATCCGGATCCCCGCTGAGCAATAACTAGC
G3C	GCGTAATACGACTCACTATAGCCGTCGTGGCGGAATGGCAGACGCGCTAGGTTGAGGGCCTAGTGGGGGCAACCCCGTGGAGGTTCAAGTCCTCTCGACCGCACCATGAGACCGGATCCGGATCCCCGCTGAGCAATAACTAGC
G4A	GCGTAATACGACTCACTATAGCGATCGTGGCGGAATGGCAGACGCGCTAGGTTGAGGGCCTAGTGGGGGCAACCCCGTGGAGGTTCAAGTCCTCTCGACCGCACCATGAGACCGGATCCGGATCCCCGCTGAGCAATAACTAGC
G4T	GCGTAATACGACTCACTATAGCGTTCGTGGCGGAATGGCAGACGCGCTAGGTTGAGGGCCTAGTGGGGGCAACCCCGTGGAGGTTCAAGTCCTCTCGACCGCACCATGAGACCGGATCCGGATCCCCGCTGAGCAATAACTAGC
G4C	GCGTAATACGACTCACTATAGCGCTCGTGGCGGAATGGCAGACGCGCTAGGTTGAGGGCCTAGTGGGGGCAACCCCGTGGAGGTTCAAGTCCTCTCGACCGCACCATGAGACCGGATCCGGATCCCCGCTGAGCAATAACTAGC
T5A	GCGTAATACGACTCACTATAGCGGACGTGGCGGAATGGCAGACGCGCTAGGTTGAGGGCCTAGTGGGGGCAACCCCGTGGAGGTTCAAGTCCTCTCGACCGCACCATGAGACCGGATCCGGATCCCCGCTGAGCAATAACTAGC
T5G	GCGTAATACGACTCACTATAGCGGGCGTGGCGGAATGGCAGACGCGCTAGGTTGAGGGCCTAGTGGGGGCAACCCCGTGGAGGTTCAAGTCCTCTCGACCGCACCATGAGACCGGATCCGGATCCCCGCTGAGCAATAACTAGC
T5C	GCGTAATACGACTCACTATAGCGGCCGTGGCGGAATGGCAGACGCGCTAGGTTGAGGGCCTAGTGGGGGCAACCCCGTGGAGGTTCAAGTCCTCTCGACCGCACCATGAGACCGGATCCGGATCCCCGCTGAGCAATAACTAGC
C6A	GCGTAATACGACTCACTATAGCGGTAGTGGCGGAATGGCAGACGCGCTAGGTTGAGGGCCTAGTGGGGGCAACCCCGTGGAGGTTCAAGTCCTCTCGACCGCACCATGAGACCGGATCCGGATCCCCGCTGAGCAATAACTAGC
C6T	GCGTAATACGACTCACTATAGCGGTTGTGGCGGAATGGCAGACGCGCTAGGTTGAGGGCCTAGTGGGGGCAACCCCGTGGAGGTTCAAGTCCTCTCGACCGCACCATGAGACCGGATCCGGATCCCCGCTGAGCAATAACTAGC
C6G	GCGTAATACGACTCACTATAGCGGTGGTGGCGGAATGGCAGACGCGCTAGGTTGAGGGCCTAGTGGGGGCAACCCCGTGGAGGTTCAAGTCCTCTCGACCGCACCATGAGACCGGATCCGGATCCCCGCTGAGCAATAACTAGC
G7A	GCGTAATACGACTCACTATAGCGGTCATGGCGGAATGGCAGACGCGCTAGGTTGAGGGCCTAGTGGGGGCAACCCCGTGGAGGTTCAAGTCCTCTCGACCGCACCATGAGACCGGATCCGGATCCCCGCTGAGCAATAACTAGC
G7T	GCGTAATACGACTCACTATAGCGGTCTTGGCGGAATGGCAGACGCGCTAGGTTGAGGGCCTAGTGGGGGCAACCCCGTGGAGGTTCAAGTCCTCTCGACCGCACCATGAGACCGGATCCGGATCCCCGCTGAGCAATAACTAGC
G7C	GCGTAATACGACTCACTATAGCGGTCCTGGCGGAATGGCAGACGCGCTAGGTTGAGGGCCTAGTGGGGGCAACCCCGTGGAGGTTCAAGTCCTCTCGACCGCACCATGAGACCGGATCCGGATCCCCGCTGAGCAATAACTAGC
T8A	GCGTAATACGACTCACTATAGCGGTCGAGGCGGAATGGCAGACGCGCTAGGTTGAGGGCCTAGTGGGGGCAACCCCGTGGAGGTTCAAGTCCTCTCGACCGCACCATGAGACCGGATCCGGATCCCCGCTGAGCAATAACTAGC
T8G	GCGTAATACGACTCACTATAGCGGTCGGGGCGGAATGGCAGACGCGCTAGGTTGAGGGCCTAGTGGGGGCAACCCCGTGGAGGTTCAAGTCCTCTCGACCGCACCATGAGACCGGATCCGGATCCCCGCTGAGCAATAACTAGC
T8C	GCGTAATACGACTCACTATAGCGGTCGCGGCGGAATGGCAGACGCGCTAGGTTGAGGGCCTAGTGGGGGCAACCCCGTGGAGGTTCAAGTCCTCTCGACCGCACCATGAGACCGGATCCGGATCCCCGCTGAGCAATAACTAGC
G9A	GCGTAATACGACTCACTATAGCGGTCGTAGCGGAATGGCAGACGCGCTAGGTTGAGGGCCTAGTGGGGGCAACCCCGTGGAGGTTCAAGTCCTCTCGACCGCACCATGAGACCGGATCCGGATCCCCGCTGAGCAATAACTAGC
G9T	GCGTAATACGACTCACTATAGCGGTCGTTGCGGAATGGCAGACGCGCTAGGTTGAGGGCCTAGTGGGGGCAACCCCGTGGAGGTTCAAGTCCTCTCGACCGCACCATGAGACCGGATCCGGATCCCCGCTGAGCAATAACTAGC
G9C	GCGTAATACGACTCACTATAGCGGTCGTCGCGGAATGGCAGACGCGCTAGGTTGAGGGCCTAGTGGGGGCAACCCCGTGGAGGTTCAAGTCCTCTCGACCGCACCATGAGACCGGATCCGGATCCCCGCTGAGCAATAACTAGC
G10A	GCGTAATACGACTCACTATAGCGGTCGTGACGGAATGGCAGACGCGCTAGGTTGAGGGCCTAGTGGGGGCAACCCCGTGGAGGTTCAAGTCCTCTCGACCGCACCATGAGACCGGATCCGGATCCCCGCTGAGCAATAACTAGC
G10T	GCGTAATACGACTCACTATAGCGGTCGTGTCGGAATGGCAGACGCGCTAGGTTGAGGGCCTAGTGGGGGCAACCCCGTGGAGGTTCAAGTCCTCTCGACCGCACCATGAGACCGGATCCGGATCCCCGCTGAGCAATAACTAGC
G10C	GCGTAATACGACTCACTATAGCGGTCGTGCCGGAATGGCAGACGCGCTAGGTTGAGGGCCTAGTGGGGGCAACCCCGTGGAGGTTCAAGTCCTCTCGACCGCACCATGAGACCGGATCCGGATCCCCGCTGAGCAATAACTAGC
C11A	GCGTAATACGACTCACTATAGCGGTCGTGGAGGAATGGCAGACGCGCTAGGTTGAGGGCCTAGTGGGGGCAACCCCGTGGAGGTTCAAGTCCTCTCGACCGCACCATGAGACCGGATCCGGATCCCCGCTGAGCAATAACTAGC
C11T	GCGTAATACGACTCACTATAGCGGTCGTGGTGGAATGGCAGACGCGCTAGGTTGAGGGCCTAGTGGGGGCAACCCCGTGGAGGTTCAAGTCCTCTCGACCGCACCATGAGACCGGATCCGGATCCCCGCTGAGCAATAACTAGC
C11G	GCGTAATACGACTCACTATAGCGGTCGTGGGGGAATGGCAGACGCGCTAGGTTGAGGGCCTAGTGGGGGCAACCCCGTGGAGGTTCAAGTCCTCTCGACCGCACCATGAGACCGGATCCGGATCCCCGCTGAGCAATAACTAGC
G12A	GCGTAATACGACTCACTATAGCGGTCGTGGCAGAATGGCAGACGCGCTAGGTTGAGGGCCTAGTGGGGGCAACCCCGTGGAGGTTCAAGTCCTCTCGACCGCACCATGAGACCGGATCCGGATCCCCGCTGAGCAATAACTAGC
G12T	GCGTAATACGACTCACTATAGCGGTCGTGGCTGAATGGCAGACGCGCTAGGTTGAGGGCCTAGTGGGGGCAACCCCGTGGAGGTTCAAGTCCTCTCGACCGCACCATGAGACCGGATCCGGATCCCCGCTGAGCAATAACTAGC
G12C	GCGTAATACGACTCACTATAGCGGTCGTGGCCGAATGGCAGACGCGCTAGGTTGAGGGCCTAGTGGGGGCAACCCCGTGGAGGTTCAAGTCCTCTCGACCGCACCATGAGACCGGATCCGGATCCCCGCTGAGCAATAACTAGC
G13A	GCGTAATACGACTCACTATAGCGGTCGTGGCGAAATGGCAGACGCGCTAGGTTGAGGGCCTAGTGGGGGCAACCCCGTGGAGGTTCAAGTCCTCTCGACCGCACCATGAGACCGGATCCGGATCCCCGCTGAGCAATAACTAGC
G13T	GCGTAATACGACTCACTATAGCGGTCGTGGCGTAATGGCAGACGCGCTAGGTTGAGGGCCTAGTGGGGGCAACCCCGTGGAGGTTCAAGTCCTCTCGACCGCACCATGAGACCGGATCCGGATCCCCGCTGAGCAATAACTAGC
G13C	GCGTAATACGACTCACTATAGCGGTCGTGGCGCAATGGCAGACGCGCTAGGTTGAGGGCCTAGTGGGGGCAACCCCGTGGAGGTTCAAGTCCTCTCGACCGCACCATGAGACCGGATCCGGATCCCCGCTGAGCAATAACTAGC
A14T	GCGTAATACGACTCACTATAGCGGTCGTGGCGGTATGGCAGACGCGCTAGGTTGAGGGCCTAGTGGGGGCAACCCCGTGGAGGTTCAAGTCCTCTCGACCGCACCATGAGACCGGATCCGGATCCCCGCTGAGCAATAACTAGC
A14G	GCGTAATACGACTCACTATAGCGGTCGTGGCGGGATGGCAGACGCGCTAGGTTGAGGGCCTAGTGGGGGCAACCCCGTGGAGGTTCAAGTCCTCTCGACCGCACCATGAGACCGGATCCGGATCCCCGCTGAGCAATAACTAGC
A14C	GCGTAATACGACTCACTATAGCGGTCGTGGCGGCATGGCAGACGCGCTAGGTTGAGGGCCTAGTGGGGGCAACCCCGTGGAGGTTCAAGTCCTCTCGACCGCACCATGAGACCGGATCCGGATCCCCGCTGAGCAATAACTAGC
A15T	GCGTAATACGACTCACTATAGCGGTCGTGGCGGATTGGCAGACGCGCTAGGTTGAGGGCCTAGTGGGGGCAACCCCGTGGAGGTTCAAGTCCTCTCGACCGCACCATGAGACCGGATCCGGATCCCCGCTGAGCAATAACTAGC
A15G	GCGTAATACGACTCACTATAGCGGTCGTGGCGGAGTGGCAGACGCGCTAGGTTGAGGGCCTAGTGGGGGCAACCCCGTGGAGGTTCAAGTCCTCTCGACCGCACCATGAGACCGGATCCGGATCCCCGCTGAGCAATAACTAGC
A15C	GCGTAATACGACTCACTATAGCGGTCGTGGCGGACTGGCAGACGCGCTAGGTTGAGGGCCTAGTGGGGGCAACCCCGTGGAGGTTCAAGTCCTCTCGACCGCACCATGAGACCGGATCCGGATCCCCGCTGAGCAATAACTAGC
T16A	GCGTAATACGACTCACTATAGCGGTCGTGGCGGAAAGGCAGACGCGCTAGGTTGAGGGCCTAGTGGGGGCAACCCCGTGGAGGTTCAAGTCCTCTCGACCGCACCATGAGACCGGATCCGGATCCCCGCTGAGCAATAACTAGC
T16G	GCGTAATACGACTCACTATAGCGGTCGTGGCGGAAGGGCAGACGCGCTAGGTTGAGGGCCTAGTGGGGGCAACCCCGTGGAGGTTCAAGTCCTCTCGACCGCACCATGAGACCGGATCCGGATCCCCGCTGAGCAATAACTAGC
T16C	GCGTAATACGACTCACTATAGCGGTCGTGGCGGAACGGCAGACGCGCTAGGTTGAGGGCCTAGTGGGGGCAACCCCGTGGAGGTTCAAGTCCTCTCGACCGCACCATGAGACCGGATCCGGATCCCCGCTGAGCAATAACTAGC
G17A	GCGTAATACGACTCACTATAGCGGTCGTGGCGGAATAGCAGACGCGCTAGGTTGAGGGCCTAGTGGGGGCAACCCCGTGGAGGTTCAAGTCCTCTCGACCGCACCATGAGACCGGATCCGGATCCCCGCTGAGCAATAACTAGC
G17T	GCGTAATACGACTCACTATAGCGGTCGTGGCGGAATTGCAGACGCGCTAGGTTGAGGGCCTAGTGGGGGCAACCCCGTGGAGGTTCAAGTCCTCTCGACCGCACCATGAGACCGGATCCGGATCCCCGCTGAGCAATAACTAGC
G17C	GCGTAATACGACTCACTATAGCGGTCGTGGCGGAATCGCAGACGCGCTAGGTTGAGGGCCTAGTGGGGGCAACCCCGTGGAGGTTCAAGTCCTCTCGACCGCACCATGAGACCGGATCCGGATCCCCGCTGAGCAATAACTAGC
G18A	GCGTAATACGACTCACTATAGCGGTCGTGGCGGAATGACAGACGCGCTAGGTTGAGGGCCTAGTGGGGGCAACCCCGTGGAGGTTCAAGTCCTCTCGACCGCACCATGAGACCGGATCCGGATCCCCGCTGAGCAATAACTAGC
G18T	GCGTAATACGACTCACTATAGCGGTCGTGGCGGAATGTCAGACGCGCTAGGTTGAGGGCCTAGTGGGGGCAACCCCGTGGAGGTTCAAGTCCTCTCGACCGCACCATGAGACCGGATCCGGATCCCCGCTGAGCAATAACTAGC
G18C	GCGTAATACGACTCACTATAGCGGTCGTGGCGGAATGCCAGACGCGCTAGGTTGAGGGCCTAGTGGGGGCAACCCCGTGGAGGTTCAAGTCCTCTCGACCGCACCATGAGACCGGATCCGGATCCCCGCTGAGCAATAACTAGC
C19A	GCGTAATACGACTCACTATAGCGGTCGTGGCGGAATGGAAGACGCGCTAGGTTGAGGGCCTAGTGGGGGCAACCCCGTGGAGGTTCAAGTCCTCTCGACCGCACCATGAGACCGGATCCGGATCCCCGCTGAGCAATAACTAGC
C19T	GCGTAATACGACTCACTATAGCGGTCGTGGCGGAATGGTAGACGCGCTAGGTTGAGGGCCTAGTGGGGGCAACCCCGTGGAGGTTCAAGTCCTCTCGACCGCACCATGAGACCGGATCCGGATCCCCGCTGAGCAATAACTAGC
C19G	GCGTAATACGACTCACTATAGCGGTCGTGGCGGAATGGGAGACGCGCTAGGTTGAGGGCCTAGTGGGGGCAACCCCGTGGAGGTTCAAGTCCTCTCGACCGCACCATGAGACCGGATCCGGATCCCCGCTGAGCAATAACTAGC
A20T	GCGTAATACGACTCACTATAGCGGTCGTGGCGGAATGGCTGACGCGCTAGGTTGAGGGCCTAGTGGGGGCAACCCCGTGGAGGTTCAAGTCCTCTCGACCGCACCATGAGACCGGATCCGGATCCCCGCTGAGCAATAACTAGC
A20G	GCGTAATACGACTCACTATAGCGGTCGTGGCGGAATGGCGGACGCGCTAGGTTGAGGGCCTAGTGGGGGCAACCCCGTGGAGGTTCAAGTCCTCTCGACCGCACCATGAGACCGGATCCGGATCCCCGCTGAGCAATAACTAGC
A20C	GCGTAATACGACTCACTATAGCGGTCGTGGCGGAATGGCCGACGCGCTAGGTTGAGGGCCTAGTGGGGGCAACCCCGTGGAGGTTCAAGTCCTCTCGACCGCACCATGAGACCGGATCCGGATCCCCGCTGAGCAATAACTAGC
G21A	GCGTAATACGACTCACTATAGCGGTCGTGGCGGAATGGCAAACGCGCTAGGTTGAGGGCCTAGTGGGGGCAACCCCGTGGAGGTTCAAGTCCTCTCGACCGCACCATGAGACCGGATCCGGATCCCCGCTGAGCAATAACTAGC
G21T	GCGTAATACGACTCACTATAGCGGTCGTGGCGGAATGGCATACGCGCTAGGTTGAGGGCCTAGTGGGGGCAACCCCGTGGAGGTTCAAGTCCTCTCGACCGCACCATGAGACCGGATCCGGATCCCCGCTGAGCAATAACTAGC
G21C	GCGTAATACGACTCACTATAGCGGTCGTGGCGGAATGGCACACGCGCTAGGTTGAGGGCCTAGTGGGGGCAACCCCGTGGAGGTTCAAGTCCTCTCGACCGCACCATGAGACCGGATCCGGATCCCCGCTGAGCAATAACTAGC
C23A	GCGTAATACGACTCACTATAGCGGTCGTGGCGGAATGGCAGAAGCGCTAGGTTGAGGGCCTAGTGGGGGCAACCCCGTGGAGGTTCAAGTCCTCTCGACCGCACCATGAGACCGGATCCGGATCCCCGCTGAGCAATAACTAGC
C23T	GCGTAATACGACTCACTATAGCGGTCGTGGCGGAATGGCAGATGCGCTAGGTTGAGGGCCTAGTGGGGGCAACCCCGTGGAGGTTCAAGTCCTCTCGACCGCACCATGAGACCGGATCCGGATCCCCGCTGAGCAATAACTAGC
C23G	GCGTAATACGACTCACTATAGCGGTCGTGGCGGAATGGCAGAGGCGCTAGGTTGAGGGCCTAGTGGGGGCAACCCCGTGGAGGTTCAAGTCCTCTCGACCGCACCATGAGACCGGATCCGGATCCCCGCTGAGCAATAACTAGC
G24A	GCGTAATACGACTCACTATAGCGGTCGTGGCGGAATGGCAGACACGCTAGGTTGAGGGCCTAGTGGGGGCAACCCCGTGGAGGTTCAAGTCCTCTCGACCGCACCATGAGACCGGATCCGGATCCCCGCTGAGCAATAACTAGC
G24T	GCGTAATACGACTCACTATAGCGGTCGTGGCGGAATGGCAGACTCGCTAGGTTGAGGGCCTAGTGGGGGCAACCCCGTGGAGGTTCAAGTCCTCTCGACCGCACCATGAGACCGGATCCGGATCCCCGCTGAGCAATAACTAGC
G24C	GCGTAATACGACTCACTATAGCGGTCGTGGCGGAATGGCAGACCCGCTAGGTTGAGGGCCTAGTGGGGGCAACCCCGTGGAGGTTCAAGTCCTCTCGACCGCACCATGAGACCGGATCCGGATCCCCGCTGAGCAATAACTAGC
C25A	GCGTAATACGACTCACTATAGCGGTCGTGGCGGAATGGCAGACGAGCTAGGTTGAGGGCCTAGTGGGGGCAACCCCGTGGAGGTTCAAGTCCTCTCGACCGCACCATGAGACCGGATCCGGATCCCCGCTGAGCAATAACTAGC
C25T	GCGTAATACGACTCACTATAGCGGTCGTGGCGGAATGGCAGACGTGCTAGGTTGAGGGCCTAGTGGGGGCAACCCCGTGGAGGTTCAAGTCCTCTCGACCGCACCATGAGACCGGATCCGGATCCCCGCTGAGCAATAACTAGC
C25G	GCGTAATACGACTCACTATAGCGGTCGTGGCGGAATGGCAGACGGGCTAGGTTGAGGGCCTAGTGGGGGCAACCCCGTGGAGGTTCAAGTCCTCTCGACCGCACCATGAGACCGGATCCGGATCCCCGCTGAGCAATAACTAGC
G26A	GCGTAATACGACTCACTATAGCGGTCGTGGCGGAATGGCAGACGCACTAGGTTGAGGGCCTAGTGGGGGCAACCCCGTGGAGGTTCAAGTCCTCTCGACCGCACCATGAGACCGGATCCGGATCCCCGCTGAGCAATAACTAGC
G26T	GCGTAATACGACTCACTATAGCGGTCGTGGCGGAATGGCAGACGCTCTAGGTTGAGGGCCTAGTGGGGGCAACCCCGTGGAGGTTCAAGTCCTCTCGACCGCACCATGAGACCGGATCCGGATCCCCGCTGAGCAATAACTAGC
G26C	GCGTAATACGACTCACTATAGCGGTCGTGGCGGAATGGCAGACGCCCTAGGTTGAGGGCCTAGTGGGGGCAACCCCGTGGAGGTTCAAGTCCTCTCGACCGCACCATGAGACCGGATCCGGATCCCCGCTGAGCAATAACTAGC
C27A	GCGTAATACGACTCACTATAGCGGTCGTGGCGGAATGGCAGACGCGATAGGTTGAGGGCCTAGTGGGGGCAACCCCGTGGAGGTTCAAGTCCTCTCGACCGCACCATGAGACCGGATCCGGATCCCCGCTGAGCAATAACTAGC
C27T	GCGTAATACGACTCACTATAGCGGTCGTGGCGGAATGGCAGACGCGTTAGGTTGAGGGCCTAGTGGGGGCAACCCCGTGGAGGTTCAAGTCCTCTCGACCGCACCATGAGACCGGATCCGGATCCCCGCTGAGCAATAACTAGC
C27G	GCGTAATACGACTCACTATAGCGGTCGTGGCGGAATGGCAGACGCGGTAGGTTGAGGGCCTAGTGGGGGCAACCCCGTGGAGGTTCAAGTCCTCTCGACCGCACCATGAGACCGGATCCGGATCCCCGCTGAGCAATAACTAGC
T28A	GCGTAATACGACTCACTATAGCGGTCGTGGCGGAATGGCAGACGCGCAAGGTTGAGGGCCTAGTGGGGGCAACCCCGTGGAGGTTCAAGTCCTCTCGACCGCACCATGAGACCGGATCCGGATCCCCGCTGAGCAATAACTAGC
T28G	GCGTAATACGACTCACTATAGCGGTCGTGGCGGAATGGCAGACGCGCGAGGTTGAGGGCCTAGTGGGGGCAACCCCGTGGAGGTTCAAGTCCTCTCGACCGCACCATGAGACCGGATCCGGATCCCCGCTGAGCAATAACTAGC
T28C	GCGTAATACGACTCACTATAGCGGTCGTGGCGGAATGGCAGACGCGCCAGGTTGAGGGCCTAGTGGGGGCAACCCCGTGGAGGTTCAAGTCCTCTCGACCGCACCATGAGACCGGATCCGGATCCCCGCTGAGCAATAACTAGC
A29T	GCGTAATACGACTCACTATAGCGGTCGTGGCGGAATGGCAGACGCGCTTGGTTGAGGGCCTAGTGGGGGCAACCCCGTGGAGGTTCAAGTCCTCTCGACCGCACCATGAGACCGGATCCGGATCCCCGCTGAGCAATAACTAGC
A29G	GCGTAATACGACTCACTATAGCGGTCGTGGCGGAATGGCAGACGCGCTGGGTTGAGGGCCTAGTGGGGGCAACCCCGTGGAGGTTCAAGTCCTCTCGACCGCACCATGAGACCGGATCCGGATCCCCGCTGAGCAATAACTAGC
A29C	GCGTAATACGACTCACTATAGCGGTCGTGGCGGAATGGCAGACGCGCTCGGTTGAGGGCCTAGTGGGGGCAACCCCGTGGAGGTTCAAGTCCTCTCGACCGCACCATGAGACCGGATCCGGATCCCCGCTGAGCAATAACTAGC
G30A	GCGTAATACGACTCACTATAGCGGTCGTGGCGGAATGGCAGACGCGCTAAGTTGAGGGCCTAGTGGGGGCAACCCCGTGGAGGTTCAAGTCCTCTCGACCGCACCATGAGACCGGATCCGGATCCCCGCTGAGCAATAACTAGC
G30T	GCGTAATACGACTCACTATAGCGGTCGTGGCGGAATGGCAGACGCGCTATGTTGAGGGCCTAGTGGGGGCAACCCCGTGGAGGTTCAAGTCCTCTCGACCGCACCATGAGACCGGATCCGGATCCCCGCTGAGCAATAACTAGC
G30C	GCGTAATACGACTCACTATAGCGGTCGTGGCGGAATGGCAGACGCGCTACGTTGAGGGCCTAGTGGGGGCAACCCCGTGGAGGTTCAAGTCCTCTCGACCGCACCATGAGACCGGATCCGGATCCCCGCTGAGCAATAACTAGC
G31A	GCGTAATACGACTCACTATAGCGGTCGTGGCGGAATGGCAGACGCGCTAGATTGAGGGCCTAGTGGGGGCAACCCCGTGGAGGTTCAAGTCCTCTCGACCGCACCATGAGACCGGATCCGGATCCCCGCTGAGCAATAACTAGC
G31T	GCGTAATACGACTCACTATAGCGGTCGTGGCGGAATGGCAGACGCGCTAGTTTGAGGGCCTAGTGGGGGCAACCCCGTGGAGGTTCAAGTCCTCTCGACCGCACCATGAGACCGGATCCGGATCCCCGCTGAGCAATAACTAGC
G31C	GCGTAATACGACTCACTATAGCGGTCGTGGCGGAATGGCAGACGCGCTAGCTTGAGGGCCTAGTGGGGGCAACCCCGTGGAGGTTCAAGTCCTCTCGACCGCACCATGAGACCGGATCCGGATCCCCGCTGAGCAATAACTAGC
T32A	GCGTAATACGACTCACTATAGCGGTCGTGGCGGAATGGCAGACGCGCTAGGATGAGGGCCTAGTGGGGGCAACCCCGTGGAGGTTCAAGTCCTCTCGACCGCACCATGAGACCGGATCCGGATCCCCGCTGAGCAATAACTAGC
T32G	GCGTAATACGACTCACTATAGCGGTCGTGGCGGAATGGCAGACGCGCTAGGGTGAGGGCCTAGTGGGGGCAACCCCGTGGAGGTTCAAGTCCTCTCGACCGCACCATGAGACCGGATCCGGATCCCCGCTGAGCAATAACTAGC
T32C	GCGTAATACGACTCACTATAGCGGTCGTGGCGGAATGGCAGACGCGCTAGGCTGAGGGCCTAGTGGGGGCAACCCCGTGGAGGTTCAAGTCCTCTCGACCGCACCATGAGACCGGATCCGGATCCCCGCTGAGCAATAACTAGC
T33A	GCGTAATACGACTCACTATAGCGGTCGTGGCGGAATGGCAGACGCGCTAGGTAGAGGGCCTAGTGGGGGCAACCCCGTGGAGGTTCAAGTCCTCTCGACCGCACCATGAGACCGGATCCGGATCCCCGCTGAGCAATAACTAGC
T33G	GCGTAATACGACTCACTATAGCGGTCGTGGCGGAATGGCAGACGCGCTAGGTGGAGGGCCTAGTGGGGGCAACCCCGTGGAGGTTCAAGTCCTCTCGACCGCACCATGAGACCGGATCCGGATCCCCGCTGAGCAATAACTAGC
T33C	GCGTAATACGACTCACTATAGCGGTCGTGGCGGAATGGCAGACGCGCTAGGTCGAGGGCCTAGTGGGGGCAACCCCGTGGAGGTTCAAGTCCTCTCGACCGCACCATGAGACCGGATCCGGATCCCCGCTGAGCAATAACTAGC
G34A	GCGTAATACGACTCACTATAGCGGTCGTGGCGGAATGGCAGACGCGCTAGGTTAAGGGCCTAGTGGGGGCAACCCCGTGGAGGTTCAAGTCCTCTCGACCGCACCATGAGACCGGATCCGGATCCCCGCTGAGCAATAACTAGC
G34T	GCGTAATACGACTCACTATAGCGGTCGTGGCGGAATGGCAGACGCGCTAGGTTTAGGGCCTAGTGGGGGCAACCCCGTGGAGGTTCAAGTCCTCTCGACCGCACCATGAGACCGGATCCGGATCCCCGCTGAGCAATAACTAGC
G34C	GCGTAATACGACTCACTATAGCGGTCGTGGCGGAATGGCAGACGCGCTAGGTTCAGGGCCTAGTGGGGGCAACCCCGTGGAGGTTCAAGTCCTCTCGACCGCACCATGAGACCGGATCCGGATCCCCGCTGAGCAATAACTAGC
A35T	GCGTAATACGACTCACTATAGCGGTCGTGGCGGAATGGCAGACGCGCTAGGTTGTGGGCCTAGTGGGGGCAACCCCGTGGAGGTTCAAGTCCTCTCGACCGCACCATGAGACCGGATCCGGATCCCCGCTGAGCAATAACTAGC
A35G	GCGTAATACGACTCACTATAGCGGTCGTGGCGGAATGGCAGACGCGCTAGGTTGGGGGCCTAGTGGGGGCAACCCCGTGGAGGTTCAAGTCCTCTCGACCGCACCATGAGACCGGATCCGGATCCCCGCTGAGCAATAACTAGC
A35C	GCGTAATACGACTCACTATAGCGGTCGTGGCGGAATGGCAGACGCGCTAGGTTGCGGGCCTAGTGGGGGCAACCCCGTGGAGGTTCAAGTCCTCTCGACCGCACCATGAGACCGGATCCGGATCCCCGCTGAGCAATAACTAGC
G36A	GCGTAATACGACTCACTATAGCGGTCGTGGCGGAATGGCAGACGCGCTAGGTTGAAGGCCTAGTGGGGGCAACCCCGTGGAGGTTCAAGTCCTCTCGACCGCACCATGAGACCGGATCCGGATCCCCGCTGAGCAATAACTAGC
G36T	GCGTAATACGACTCACTATAGCGGTCGTGGCGGAATGGCAGACGCGCTAGGTTGATGGCCTAGTGGGGGCAACCCCGTGGAGGTTCAAGTCCTCTCGACCGCACCATGAGACCGGATCCGGATCCCCGCTGAGCAATAACTAGC
G36C	GCGTAATACGACTCACTATAGCGGTCGTGGCGGAATGGCAGACGCGCTAGGTTGACGGCCTAGTGGGGGCAACCCCGTGGAGGTTCAAGTCCTCTCGACCGCACCATGAGACCGGATCCGGATCCCCGCTGAGCAATAACTAGC
G37A	GCGTAATACGACTCACTATAGCGGTCGTGGCGGAATGGCAGACGCGCTAGGTTGAGAGCCTAGTGGGGGCAACCCCGTGGAGGTTCAAGTCCTCTCGACCGCACCATGAGACCGGATCCGGATCCCCGCTGAGCAATAACTAGC
G37T	GCGTAATACGACTCACTATAGCGGTCGTGGCGGAATGGCAGACGCGCTAGGTTGAGTGCCTAGTGGGGGCAACCCCGTGGAGGTTCAAGTCCTCTCGACCGCACCATGAGACCGGATCCGGATCCCCGCTGAGCAATAACTAGC
G37C	GCGTAATACGACTCACTATAGCGGTCGTGGCGGAATGGCAGACGCGCTAGGTTGAGCGCCTAGTGGGGGCAACCCCGTGGAGGTTCAAGTCCTCTCGACCGCACCATGAGACCGGATCCGGATCCCCGCTGAGCAATAACTAGC
G38A	GCGTAATACGACTCACTATAGCGGTCGTGGCGGAATGGCAGACGCGCTAGGTTGAGGACCTAGTGGGGGCAACCCCGTGGAGGTTCAAGTCCTCTCGACCGCACCATGAGACCGGATCCGGATCCCCGCTGAGCAATAACTAGC
G38T	GCGTAATACGACTCACTATAGCGGTCGTGGCGGAATGGCAGACGCGCTAGGTTGAGGTCCTAGTGGGGGCAACCCCGTGGAGGTTCAAGTCCTCTCGACCGCACCATGAGACCGGATCCGGATCCCCGCTGAGCAATAACTAGC
G38C	GCGTAATACGACTCACTATAGCGGTCGTGGCGGAATGGCAGACGCGCTAGGTTGAGGCCCTAGTGGGGGCAACCCCGTGGAGGTTCAAGTCCTCTCGACCGCACCATGAGACCGGATCCGGATCCCCGCTGAGCAATAACTAGC
C39A	GCGTAATACGACTCACTATAGCGGTCGTGGCGGAATGGCAGACGCGCTAGGTTGAGGGACTAGTGGGGGCAACCCCGTGGAGGTTCAAGTCCTCTCGACCGCACCATGAGACCGGATCCGGATCCCCGCTGAGCAATAACTAGC
C39T	GCGTAATACGACTCACTATAGCGGTCGTGGCGGAATGGCAGACGCGCTAGGTTGAGGGTCTAGTGGGGGCAACCCCGTGGAGGTTCAAGTCCTCTCGACCGCACCATGAGACCGGATCCGGATCCCCGCTGAGCAATAACTAGC
C39G	GCGTAATACGACTCACTATAGCGGTCGTGGCGGAATGGCAGACGCGCTAGGTTGAGGGGCTAGTGGGGGCAACCCCGTGGAGGTTCAAGTCCTCTCGACCGCACCATGAGACCGGATCCGGATCCCCGCTGAGCAATAACTAGC
C40A	GCGTAATACGACTCACTATAGCGGTCGTGGCGGAATGGCAGACGCGCTAGGTTGAGGGCATAGTGGGGGCAACCCCGTGGAGGTTCAAGTCCTCTCGACCGCACCATGAGACCGGATCCGGATCCCCGCTGAGCAATAACTAGC
C40T	GCGTAATACGACTCACTATAGCGGTCGTGGCGGAATGGCAGACGCGCTAGGTTGAGGGCTTAGTGGGGGCAACCCCGTGGAGGTTCAAGTCCTCTCGACCGCACCATGAGACCGGATCCGGATCCCCGCTGAGCAATAACTAGC
C40G	GCGTAATACGACTCACTATAGCGGTCGTGGCGGAATGGCAGACGCGCTAGGTTGAGGGCGTAGTGGGGGCAACCCCGTGGAGGTTCAAGTCCTCTCGACCGCACCATGAGACCGGATCCGGATCCCCGCTGAGCAATAACTAGC
T41A	GCGTAATACGACTCACTATAGCGGTCGTGGCGGAATGGCAGACGCGCTAGGTTGAGGGCCAAGTGGGGGCAACCCCGTGGAGGTTCAAGTCCTCTCGACCGCACCATGAGACCGGATCCGGATCCCCGCTGAGCAATAACTAGC
T41G	GCGTAATACGACTCACTATAGCGGTCGTGGCGGAATGGCAGACGCGCTAGGTTGAGGGCCGAGTGGGGGCAACCCCGTGGAGGTTCAAGTCCTCTCGACCGCACCATGAGACCGGATCCGGATCCCCGCTGAGCAATAACTAGC
T41C	GCGTAATACGACTCACTATAGCGGTCGTGGCGGAATGGCAGACGCGCTAGGTTGAGGGCCCAGTGGGGGCAACCCCGTGGAGGTTCAAGTCCTCTCGACCGCACCATGAGACCGGATCCGGATCCCCGCTGAGCAATAACTAGC
A42T	GCGTAATACGACTCACTATAGCGGTCGTGGCGGAATGGCAGACGCGCTAGGTTGAGGGCCTTGTGGGGGCAACCCCGTGGAGGTTCAAGTCCTCTCGACCGCACCATGAGACCGGATCCGGATCCCCGCTGAGCAATAACTAGC
A42G	GCGTAATACGACTCACTATAGCGGTCGTGGCGGAATGGCAGACGCGCTAGGTTGAGGGCCTGGTGGGGGCAACCCCGTGGAGGTTCAAGTCCTCTCGACCGCACCATGAGACCGGATCCGGATCCCCGCTGAGCAATAACTAGC
A42C	GCGTAATACGACTCACTATAGCGGTCGTGGCGGAATGGCAGACGCGCTAGGTTGAGGGCCTCGTGGGGGCAACCCCGTGGAGGTTCAAGTCCTCTCGACCGCACCATGAGACCGGATCCGGATCCCCGCTGAGCAATAACTAGC
G43A	GCGTAATACGACTCACTATAGCGGTCGTGGCGGAATGGCAGACGCGCTAGGTTGAGGGCCTAATGGGGGCAACCCCGTGGAGGTTCAAGTCCTCTCGACCGCACCATGAGACCGGATCCGGATCCCCGCTGAGCAATAACTAGC
G43T	GCGTAATACGACTCACTATAGCGGTCGTGGCGGAATGGCAGACGCGCTAGGTTGAGGGCCTATTGGGGGCAACCCCGTGGAGGTTCAAGTCCTCTCGACCGCACCATGAGACCGGATCCGGATCCCCGCTGAGCAATAACTAGC
G43C	GCGTAATACGACTCACTATAGCGGTCGTGGCGGAATGGCAGACGCGCTAGGTTGAGGGCCTACTGGGGGCAACCCCGTGGAGGTTCAAGTCCTCTCGACCGCACCATGAGACCGGATCCGGATCCCCGCTGAGCAATAACTAGC
T44A	GCGTAATACGACTCACTATAGCGGTCGTGGCGGAATGGCAGACGCGCTAGGTTGAGGGCCTAGAGGGGGCAACCCCGTGGAGGTTCAAGTCCTCTCGACCGCACCATGAGACCGGATCCGGATCCCCGCTGAGCAATAACTAGC
T44G	GCGTAATACGACTCACTATAGCGGTCGTGGCGGAATGGCAGACGCGCTAGGTTGAGGGCCTAGGGGGGGCAACCCCGTGGAGGTTCAAGTCCTCTCGACCGCACCATGAGACCGGATCCGGATCCCCGCTGAGCAATAACTAGC
T44C	GCGTAATACGACTCACTATAGCGGTCGTGGCGGAATGGCAGACGCGCTAGGTTGAGGGCCTAGCGGGGGCAACCCCGTGGAGGTTCAAGTCCTCTCGACCGCACCATGAGACCGGATCCGGATCCCCGCTGAGCAATAACTAGC
G45A	GCGTAATACGACTCACTATAGCGGTCGTGGCGGAATGGCAGACGCGCTAGGTTGAGGGCCTAGTAGGGGCAACCCCGTGGAGGTTCAAGTCCTCTCGACCGCACCATGAGACCGGATCCGGATCCCCGCTGAGCAATAACTAGC
G45T	GCGTAATACGACTCACTATAGCGGTCGTGGCGGAATGGCAGACGCGCTAGGTTGAGGGCCTAGTTGGGGCAACCCCGTGGAGGTTCAAGTCCTCTCGACCGCACCATGAGACCGGATCCGGATCCCCGCTGAGCAATAACTAGC
G45C	GCGTAATACGACTCACTATAGCGGTCGTGGCGGAATGGCAGACGCGCTAGGTTGAGGGCCTAGTCGGGGCAACCCCGTGGAGGTTCAAGTCCTCTCGACCGCACCATGAGACCGGATCCGGATCCCCGCTGAGCAATAACTAGC
G46A	GCGTAATACGACTCACTATAGCGGTCGTGGCGGAATGGCAGACGCGCTAGGTTGAGGGCCTAGTGAGGGCAACCCCGTGGAGGTTCAAGTCCTCTCGACCGCACCATGAGACCGGATCCGGATCCCCGCTGAGCAATAACTAGC
G46T	GCGTAATACGACTCACTATAGCGGTCGTGGCGGAATGGCAGACGCGCTAGGTTGAGGGCCTAGTGTGGGCAACCCCGTGGAGGTTCAAGTCCTCTCGACCGCACCATGAGACCGGATCCGGATCCCCGCTGAGCAATAACTAGC
G46C	GCGTAATACGACTCACTATAGCGGTCGTGGCGGAATGGCAGACGCGCTAGGTTGAGGGCCTAGTGCGGGCAACCCCGTGGAGGTTCAAGTCCTCTCGACCGCACCATGAGACCGGATCCGGATCCCCGCTGAGCAATAACTAGC
G47A	GCGTAATACGACTCACTATAGCGGTCGTGGCGGAATGGCAGACGCGCTAGGTTGAGGGCCTAGTGGAGGCAACCCCGTGGAGGTTCAAGTCCTCTCGACCGCACCATGAGACCGGATCCGGATCCCCGCTGAGCAATAACTAGC
G47T	GCGTAATACGACTCACTATAGCGGTCGTGGCGGAATGGCAGACGCGCTAGGTTGAGGGCCTAGTGGTGGCAACCCCGTGGAGGTTCAAGTCCTCTCGACCGCACCATGAGACCGGATCCGGATCCCCGCTGAGCAATAACTAGC
G47C	GCGTAATACGACTCACTATAGCGGTCGTGGCGGAATGGCAGACGCGCTAGGTTGAGGGCCTAGTGGCGGCAACCCCGTGGAGGTTCAAGTCCTCTCGACCGCACCATGAGACCGGATCCGGATCCCCGCTGAGCAATAACTAGC
G48A	GCGTAATACGACTCACTATAGCGGTCGTGGCGGAATGGCAGACGCGCTAGGTTGAGGGCCTAGTGGGAGCAACCCCGTGGAGGTTCAAGTCCTCTCGACCGCACCATGAGACCGGATCCGGATCCCCGCTGAGCAATAACTAGC
G48T	GCGTAATACGACTCACTATAGCGGTCGTGGCGGAATGGCAGACGCGCTAGGTTGAGGGCCTAGTGGGTGCAACCCCGTGGAGGTTCAAGTCCTCTCGACCGCACCATGAGACCGGATCCGGATCCCCGCTGAGCAATAACTAGC
G48C	GCGTAATACGACTCACTATAGCGGTCGTGGCGGAATGGCAGACGCGCTAGGTTGAGGGCCTAGTGGGCGCAACCCCGTGGAGGTTCAAGTCCTCTCGACCGCACCATGAGACCGGATCCGGATCCCCGCTGAGCAATAACTAGC
G49A	GCGTAATACGACTCACTATAGCGGTCGTGGCGGAATGGCAGACGCGCTAGGTTGAGGGCCTAGTGGGGACAACCCCGTGGAGGTTCAAGTCCTCTCGACCGCACCATGAGACCGGATCCGGATCCCCGCTGAGCAATAACTAGC
G49T	GCGTAATACGACTCACTATAGCGGTCGTGGCGGAATGGCAGACGCGCTAGGTTGAGGGCCTAGTGGGGTCAACCCCGTGGAGGTTCAAGTCCTCTCGACCGCACCATGAGACCGGATCCGGATCCCCGCTGAGCAATAACTAGC
G49C	GCGTAATACGACTCACTATAGCGGTCGTGGCGGAATGGCAGACGCGCTAGGTTGAGGGCCTAGTGGGGCCAACCCCGTGGAGGTTCAAGTCCTCTCGACCGCACCATGAGACCGGATCCGGATCCCCGCTGAGCAATAACTAGC
C50A	GCGTAATACGACTCACTATAGCGGTCGTGGCGGAATGGCAGACGCGCTAGGTTGAGGGCCTAGTGGGGGAAACCCCGTGGAGGTTCAAGTCCTCTCGACCGCACCATGAGACCGGATCCGGATCCCCGCTGAGCAATAACTAGC
C50T	GCGTAATACGACTCACTATAGCGGTCGTGGCGGAATGGCAGACGCGCTAGGTTGAGGGCCTAGTGGGGGTAACCCCGTGGAGGTTCAAGTCCTCTCGACCGCACCATGAGACCGGATCCGGATCCCCGCTGAGCAATAACTAGC
C50G	GCGTAATACGACTCACTATAGCGGTCGTGGCGGAATGGCAGACGCGCTAGGTTGAGGGCCTAGTGGGGGGAACCCCGTGGAGGTTCAAGTCCTCTCGACCGCACCATGAGACCGGATCCGGATCCCCGCTGAGCAATAACTAGC
A51T	GCGTAATACGACTCACTATAGCGGTCGTGGCGGAATGGCAGACGCGCTAGGTTGAGGGCCTAGTGGGGGCTACCCCGTGGAGGTTCAAGTCCTCTCGACCGCACCATGAGACCGGATCCGGATCCCCGCTGAGCAATAACTAGC
A51G	GCGTAATACGACTCACTATAGCGGTCGTGGCGGAATGGCAGACGCGCTAGGTTGAGGGCCTAGTGGGGGCGACCCCGTGGAGGTTCAAGTCCTCTCGACCGCACCATGAGACCGGATCCGGATCCCCGCTGAGCAATAACTAGC
A51C	GCGTAATACGACTCACTATAGCGGTCGTGGCGGAATGGCAGACGCGCTAGGTTGAGGGCCTAGTGGGGGCCACCCCGTGGAGGTTCAAGTCCTCTCGACCGCACCATGAGACCGGATCCGGATCCCCGCTGAGCAATAACTAGC
A52T	GCGTAATACGACTCACTATAGCGGTCGTGGCGGAATGGCAGACGCGCTAGGTTGAGGGCCTAGTGGGGGCATCCCCGTGGAGGTTCAAGTCCTCTCGACCGCACCATGAGACCGGATCCGGATCCCCGCTGAGCAATAACTAGC
A52G	GCGTAATACGACTCACTATAGCGGTCGTGGCGGAATGGCAGACGCGCTAGGTTGAGGGCCTAGTGGGGGCAGCCCCGTGGAGGTTCAAGTCCTCTCGACCGCACCATGAGACCGGATCCGGATCCCCGCTGAGCAATAACTAGC
A52C	GCGTAATACGACTCACTATAGCGGTCGTGGCGGAATGGCAGACGCGCTAGGTTGAGGGCCTAGTGGGGGCACCCCCGTGGAGGTTCAAGTCCTCTCGACCGCACCATGAGACCGGATCCGGATCCCCGCTGAGCAATAACTAGC
C53A	GCGTAATACGACTCACTATAGCGGTCGTGGCGGAATGGCAGACGCGCTAGGTTGAGGGCCTAGTGGGGGCAAACCCGTGGAGGTTCAAGTCCTCTCGACCGCACCATGAGACCGGATCCGGATCCCCGCTGAGCAATAACTAGC
C53T	GCGTAATACGACTCACTATAGCGGTCGTGGCGGAATGGCAGACGCGCTAGGTTGAGGGCCTAGTGGGGGCAATCCCGTGGAGGTTCAAGTCCTCTCGACCGCACCATGAGACCGGATCCGGATCCCCGCTGAGCAATAACTAGC
C53G	GCGTAATACGACTCACTATAGCGGTCGTGGCGGAATGGCAGACGCGCTAGGTTGAGGGCCTAGTGGGGGCAAGCCCGTGGAGGTTCAAGTCCTCTCGACCGCACCATGAGACCGGATCCGGATCCCCGCTGAGCAATAACTAGC
C54A	GCGTAATACGACTCACTATAGCGGTCGTGGCGGAATGGCAGACGCGCTAGGTTGAGGGCCTAGTGGGGGCAACACCGTGGAGGTTCAAGTCCTCTCGACCGCACCATGAGACCGGATCCGGATCCCCGCTGAGCAATAACTAGC
C54T	GCGTAATACGACTCACTATAGCGGTCGTGGCGGAATGGCAGACGCGCTAGGTTGAGGGCCTAGTGGGGGCAACTCCGTGGAGGTTCAAGTCCTCTCGACCGCACCATGAGACCGGATCCGGATCCCCGCTGAGCAATAACTAGC
C54G	GCGTAATACGACTCACTATAGCGGTCGTGGCGGAATGGCAGACGCGCTAGGTTGAGGGCCTAGTGGGGGCAACGCCGTGGAGGTTCAAGTCCTCTCGACCGCACCATGAGACCGGATCCGGATCCCCGCTGAGCAATAACTAGC
C55A	GCGTAATACGACTCACTATAGCGGTCGTGGCGGAATGGCAGACGCGCTAGGTTGAGGGCCTAGTGGGGGCAACCACGTGGAGGTTCAAGTCCTCTCGACCGCACCATGAGACCGGATCCGGATCCCCGCTGAGCAATAACTAGC
C55T	GCGTAATACGACTCACTATAGCGGTCGTGGCGGAATGGCAGACGCGCTAGGTTGAGGGCCTAGTGGGGGCAACCTCGTGGAGGTTCAAGTCCTCTCGACCGCACCATGAGACCGGATCCGGATCCCCGCTGAGCAATAACTAGC
C55G	GCGTAATACGACTCACTATAGCGGTCGTGGCGGAATGGCAGACGCGCTAGGTTGAGGGCCTAGTGGGGGCAACCGCGTGGAGGTTCAAGTCCTCTCGACCGCACCATGAGACCGGATCCGGATCCCCGCTGAGCAATAACTAGC
C56A	GCGTAATACGACTCACTATAGCGGTCGTGGCGGAATGGCAGACGCGCTAGGTTGAGGGCCTAGTGGGGGCAACCCAGTGGAGGTTCAAGTCCTCTCGACCGCACCATGAGACCGGATCCGGATCCCCGCTGAGCAATAACTAGC
C56T	GCGTAATACGACTCACTATAGCGGTCGTGGCGGAATGGCAGACGCGCTAGGTTGAGGGCCTAGTGGGGGCAACCCTGTGGAGGTTCAAGTCCTCTCGACCGCACCATGAGACCGGATCCGGATCCCCGCTGAGCAATAACTAGC
C56G	GCGTAATACGACTCACTATAGCGGTCGTGGCGGAATGGCAGACGCGCTAGGTTGAGGGCCTAGTGGGGGCAACCCGGTGGAGGTTCAAGTCCTCTCGACCGCACCATGAGACCGGATCCGGATCCCCGCTGAGCAATAACTAGC
G57A	GCGTAATACGACTCACTATAGCGGTCGTGGCGGAATGGCAGACGCGCTAGGTTGAGGGCCTAGTGGGGGCAACCCCATGGAGGTTCAAGTCCTCTCGACCGCACCATGAGACCGGATCCGGATCCCCGCTGAGCAATAACTAGC
G57T	GCGTAATACGACTCACTATAGCGGTCGTGGCGGAATGGCAGACGCGCTAGGTTGAGGGCCTAGTGGGGGCAACCCCTTGGAGGTTCAAGTCCTCTCGACCGCACCATGAGACCGGATCCGGATCCCCGCTGAGCAATAACTAGC
G57C	GCGTAATACGACTCACTATAGCGGTCGTGGCGGAATGGCAGACGCGCTAGGTTGAGGGCCTAGTGGGGGCAACCCCCTGGAGGTTCAAGTCCTCTCGACCGCACCATGAGACCGGATCCGGATCCCCGCTGAGCAATAACTAGC
T58A	GCGTAATACGACTCACTATAGCGGTCGTGGCGGAATGGCAGACGCGCTAGGTTGAGGGCCTAGTGGGGGCAACCCCGAGGAGGTTCAAGTCCTCTCGACCGCACCATGAGACCGGATCCGGATCCCCGCTGAGCAATAACTAGC
T58G	GCGTAATACGACTCACTATAGCGGTCGTGGCGGAATGGCAGACGCGCTAGGTTGAGGGCCTAGTGGGGGCAACCCCGGGGAGGTTCAAGTCCTCTCGACCGCACCATGAGACCGGATCCGGATCCCCGCTGAGCAATAACTAGC
T58C	GCGTAATACGACTCACTATAGCGGTCGTGGCGGAATGGCAGACGCGCTAGGTTGAGGGCCTAGTGGGGGCAACCCCGCGGAGGTTCAAGTCCTCTCGACCGCACCATGAGACCGGATCCGGATCCCCGCTGAGCAATAACTAGC
G59A	GCGTAATACGACTCACTATAGCGGTCGTGGCGGAATGGCAGACGCGCTAGGTTGAGGGCCTAGTGGGGGCAACCCCGTAGAGGTTCAAGTCCTCTCGACCGCACCATGAGACCGGATCCGGATCCCCGCTGAGCAATAACTAGC
G59T	GCGTAATACGACTCACTATAGCGGTCGTGGCGGAATGGCAGACGCGCTAGGTTGAGGGCCTAGTGGGGGCAACCCCGTTGAGGTTCAAGTCCTCTCGACCGCACCATGAGACCGGATCCGGATCCCCGCTGAGCAATAACTAGC
G59C	GCGTAATACGACTCACTATAGCGGTCGTGGCGGAATGGCAGACGCGCTAGGTTGAGGGCCTAGTGGGGGCAACCCCGTCGAGGTTCAAGTCCTCTCGACCGCACCATGAGACCGGATCCGGATCCCCGCTGAGCAATAACTAGC
G60A	GCGTAATACGACTCACTATAGCGGTCGTGGCGGAATGGCAGACGCGCTAGGTTGAGGGCCTAGTGGGGGCAACCCCGTGAAGGTTCAAGTCCTCTCGACCGCACCATGAGACCGGATCCGGATCCCCGCTGAGCAATAACTAGC
G60T	GCGTAATACGACTCACTATAGCGGTCGTGGCGGAATGGCAGACGCGCTAGGTTGAGGGCCTAGTGGGGGCAACCCCGTGTAGGTTCAAGTCCTCTCGACCGCACCATGAGACCGGATCCGGATCCCCGCTGAGCAATAACTAGC
G60C	GCGTAATACGACTCACTATAGCGGTCGTGGCGGAATGGCAGACGCGCTAGGTTGAGGGCCTAGTGGGGGCAACCCCGTGCAGGTTCAAGTCCTCTCGACCGCACCATGAGACCGGATCCGGATCCCCGCTGAGCAATAACTAGC
A61T	GCGTAATACGACTCACTATAGCGGTCGTGGCGGAATGGCAGACGCGCTAGGTTGAGGGCCTAGTGGGGGCAACCCCGTGGTGGTTCAAGTCCTCTCGACCGCACCATGAGACCGGATCCGGATCCCCGCTGAGCAATAACTAGC
A61G	GCGTAATACGACTCACTATAGCGGTCGTGGCGGAATGGCAGACGCGCTAGGTTGAGGGCCTAGTGGGGGCAACCCCGTGGGGGTTCAAGTCCTCTCGACCGCACCATGAGACCGGATCCGGATCCCCGCTGAGCAATAACTAGC
A61C	GCGTAATACGACTCACTATAGCGGTCGTGGCGGAATGGCAGACGCGCTAGGTTGAGGGCCTAGTGGGGGCAACCCCGTGGCGGTTCAAGTCCTCTCGACCGCACCATGAGACCGGATCCGGATCCCCGCTGAGCAATAACTAGC
G62A	GCGTAATACGACTCACTATAGCGGTCGTGGCGGAATGGCAGACGCGCTAGGTTGAGGGCCTAGTGGGGGCAACCCCGTGGAAGTTCAAGTCCTCTCGACCGCACCATGAGACCGGATCCGGATCCCCGCTGAGCAATAACTAGC
G62T	GCGTAATACGACTCACTATAGCGGTCGTGGCGGAATGGCAGACGCGCTAGGTTGAGGGCCTAGTGGGGGCAACCCCGTGGATGTTCAAGTCCTCTCGACCGCACCATGAGACCGGATCCGGATCCCCGCTGAGCAATAACTAGC
G62C	GCGTAATACGACTCACTATAGCGGTCGTGGCGGAATGGCAGACGCGCTAGGTTGAGGGCCTAGTGGGGGCAACCCCGTGGACGTTCAAGTCCTCTCGACCGCACCATGAGACCGGATCCGGATCCCCGCTGAGCAATAACTAGC
G63A	GCGTAATACGACTCACTATAGCGGTCGTGGCGGAATGGCAGACGCGCTAGGTTGAGGGCCTAGTGGGGGCAACCCCGTGGAGATTCAAGTCCTCTCGACCGCACCATGAGACCGGATCCGGATCCCCGCTGAGCAATAACTAGC
G63T	GCGTAATACGACTCACTATAGCGGTCGTGGCGGAATGGCAGACGCGCTAGGTTGAGGGCCTAGTGGGGGCAACCCCGTGGAGTTTCAAGTCCTCTCGACCGCACCATGAGACCGGATCCGGATCCCCGCTGAGCAATAACTAGC
G63C	GCGTAATACGACTCACTATAGCGGTCGTGGCGGAATGGCAGACGCGCTAGGTTGAGGGCCTAGTGGGGGCAACCCCGTGGAGCTTCAAGTCCTCTCGACCGCACCATGAGACCGGATCCGGATCCCCGCTGAGCAATAACTAGC
T64A	GCGTAATACGACTCACTATAGCGGTCGTGGCGGAATGGCAGACGCGCTAGGTTGAGGGCCTAGTGGGGGCAACCCCGTGGAGGATCAAGTCCTCTCGACCGCACCATGAGACCGGATCCGGATCCCCGCTGAGCAATAACTAGC
T64G	GCGTAATACGACTCACTATAGCGGTCGTGGCGGAATGGCAGACGCGCTAGGTTGAGGGCCTAGTGGGGGCAACCCCGTGGAGGGTCAAGTCCTCTCGACCGCACCATGAGACCGGATCCGGATCCCCGCTGAGCAATAACTAGC
T64C	GCGTAATACGACTCACTATAGCGGTCGTGGCGGAATGGCAGACGCGCTAGGTTGAGGGCCTAGTGGGGGCAACCCCGTGGAGGCTCAAGTCCTCTCGACCGCACCATGAGACCGGATCCGGATCCCCGCTGAGCAATAACTAGC
T65A	GCGTAATACGACTCACTATAGCGGTCGTGGCGGAATGGCAGACGCGCTAGGTTGAGGGCCTAGTGGGGGCAACCCCGTGGAGGTACAAGTCCTCTCGACCGCACCATGAGACCGGATCCGGATCCCCGCTGAGCAATAACTAGC
T65G	GCGTAATACGACTCACTATAGCGGTCGTGGCGGAATGGCAGACGCGCTAGGTTGAGGGCCTAGTGGGGGCAACCCCGTGGAGGTGCAAGTCCTCTCGACCGCACCATGAGACCGGATCCGGATCCCCGCTGAGCAATAACTAGC
T65C	GCGTAATACGACTCACTATAGCGGTCGTGGCGGAATGGCAGACGCGCTAGGTTGAGGGCCTAGTGGGGGCAACCCCGTGGAGGTCCAAGTCCTCTCGACCGCACCATGAGACCGGATCCGGATCCCCGCTGAGCAATAACTAGC
C66A	GCGTAATACGACTCACTATAGCGGTCGTGGCGGAATGGCAGACGCGCTAGGTTGAGGGCCTAGTGGGGGCAACCCCGTGGAGGTTAAAGTCCTCTCGACCGCACCATGAGACCGGATCCGGATCCCCGCTGAGCAATAACTAGC
C66T	GCGTAATACGACTCACTATAGCGGTCGTGGCGGAATGGCAGACGCGCTAGGTTGAGGGCCTAGTGGGGGCAACCCCGTGGAGGTTTAAGTCCTCTCGACCGCACCATGAGACCGGATCCGGATCCCCGCTGAGCAATAACTAGC
C66G	GCGTAATACGACTCACTATAGCGGTCGTGGCGGAATGGCAGACGCGCTAGGTTGAGGGCCTAGTGGGGGCAACCCCGTGGAGGTTGAAGTCCTCTCGACCGCACCATGAGACCGGATCCGGATCCCCGCTGAGCAATAACTAGC
A67T	GCGTAATACGACTCACTATAGCGGTCGTGGCGGAATGGCAGACGCGCTAGGTTGAGGGCCTAGTGGGGGCAACCCCGTGGAGGTTCTAGTCCTCTCGACCGCACCATGAGACCGGATCCGGATCCCCGCTGAGCAATAACTAGC
A67G	GCGTAATACGACTCACTATAGCGGTCGTGGCGGAATGGCAGACGCGCTAGGTTGAGGGCCTAGTGGGGGCAACCCCGTGGAGGTTCGAGTCCTCTCGACCGCACCATGAGACCGGATCCGGATCCCCGCTGAGCAATAACTAGC
A67C	GCGTAATACGACTCACTATAGCGGTCGTGGCGGAATGGCAGACGCGCTAGGTTGAGGGCCTAGTGGGGGCAACCCCGTGGAGGTTCCAGTCCTCTCGACCGCACCATGAGACCGGATCCGGATCCCCGCTGAGCAATAACTAGC
A68T	GCGTAATACGACTCACTATAGCGGTCGTGGCGGAATGGCAGACGCGCTAGGTTGAGGGCCTAGTGGGGGCAACCCCGTGGAGGTTCATGTCCTCTCGACCGCACCATGAGACCGGATCCGGATCCCCGCTGAGCAATAACTAGC
A68G	GCGTAATACGACTCACTATAGCGGTCGTGGCGGAATGGCAGACGCGCTAGGTTGAGGGCCTAGTGGGGGCAACCCCGTGGAGGTTCAGGTCCTCTCGACCGCACCATGAGACCGGATCCGGATCCCCGCTGAGCAATAACTAGC
A68C	GCGTAATACGACTCACTATAGCGGTCGTGGCGGAATGGCAGACGCGCTAGGTTGAGGGCCTAGTGGGGGCAACCCCGTGGAGGTTCACGTCCTCTCGACCGCACCATGAGACCGGATCCGGATCCCCGCTGAGCAATAACTAGC
G69A	GCGTAATACGACTCACTATAGCGGTCGTGGCGGAATGGCAGACGCGCTAGGTTGAGGGCCTAGTGGGGGCAACCCCGTGGAGGTTCAAATCCTCTCGACCGCACCATGAGACCGGATCCGGATCCCCGCTGAGCAATAACTAGC
G69T	GCGTAATACGACTCACTATAGCGGTCGTGGCGGAATGGCAGACGCGCTAGGTTGAGGGCCTAGTGGGGGCAACCCCGTGGAGGTTCAATTCCTCTCGACCGCACCATGAGACCGGATCCGGATCCCCGCTGAGCAATAACTAGC
G69C	GCGTAATACGACTCACTATAGCGGTCGTGGCGGAATGGCAGACGCGCTAGGTTGAGGGCCTAGTGGGGGCAACCCCGTGGAGGTTCAACTCCTCTCGACCGCACCATGAGACCGGATCCGGATCCCCGCTGAGCAATAACTAGC
T70A	GCGTAATACGACTCACTATAGCGGTCGTGGCGGAATGGCAGACGCGCTAGGTTGAGGGCCTAGTGGGGGCAACCCCGTGGAGGTTCAAGACCTCTCGACCGCACCATGAGACCGGATCCGGATCCCCGCTGAGCAATAACTAGC
T70G	GCGTAATACGACTCACTATAGCGGTCGTGGCGGAATGGCAGACGCGCTAGGTTGAGGGCCTAGTGGGGGCAACCCCGTGGAGGTTCAAGGCCTCTCGACCGCACCATGAGACCGGATCCGGATCCCCGCTGAGCAATAACTAGC
T70C	GCGTAATACGACTCACTATAGCGGTCGTGGCGGAATGGCAGACGCGCTAGGTTGAGGGCCTAGTGGGGGCAACCCCGTGGAGGTTCAAGCCCTCTCGACCGCACCATGAGACCGGATCCGGATCCCCGCTGAGCAATAACTAGC
C71A	GCGTAATACGACTCACTATAGCGGTCGTGGCGGAATGGCAGACGCGCTAGGTTGAGGGCCTAGTGGGGGCAACCCCGTGGAGGTTCAAGTACTCTCGACCGCACCATGAGACCGGATCCGGATCCCCGCTGAGCAATAACTAGC
C71T	GCGTAATACGACTCACTATAGCGGTCGTGGCGGAATGGCAGACGCGCTAGGTTGAGGGCCTAGTGGGGGCAACCCCGTGGAGGTTCAAGTTCTCTCGACCGCACCATGAGACCGGATCCGGATCCCCGCTGAGCAATAACTAGC
C71G	GCGTAATACGACTCACTATAGCGGTCGTGGCGGAATGGCAGACGCGCTAGGTTGAGGGCCTAGTGGGGGCAACCCCGTGGAGGTTCAAGTGCTCTCGACCGCACCATGAGACCGGATCCGGATCCCCGCTGAGCAATAACTAGC
C72A	GCGTAATACGACTCACTATAGCGGTCGTGGCGGAATGGCAGACGCGCTAGGTTGAGGGCCTAGTGGGGGCAACCCCGTGGAGGTTCAAGTCATCTCGACCGCACCATGAGACCGGATCCGGATCCCCGCTGAGCAATAACTAGC
C72T	GCGTAATACGACTCACTATAGCGGTCGTGGCGGAATGGCAGACGCGCTAGGTTGAGGGCCTAGTGGGGGCAACCCCGTGGAGGTTCAAGTCTTCTCGACCGCACCATGAGACCGGATCCGGATCCCCGCTGAGCAATAACTAGC
C72G	GCGTAATACGACTCACTATAGCGGTCGTGGCGGAATGGCAGACGCGCTAGGTTGAGGGCCTAGTGGGGGCAACCCCGTGGAGGTTCAAGTCGTCTCGACCGCACCATGAGACCGGATCCGGATCCCCGCTGAGCAATAACTAGC
T73A	GCGTAATACGACTCACTATAGCGGTCGTGGCGGAATGGCAGACGCGCTAGGTTGAGGGCCTAGTGGGGGCAACCCCGTGGAGGTTCAAGTCCACTCGACCGCACCATGAGACCGGATCCGGATCCCCGCTGAGCAATAACTAGC
T73G	GCGTAATACGACTCACTATAGCGGTCGTGGCGGAATGGCAGACGCGCTAGGTTGAGGGCCTAGTGGGGGCAACCCCGTGGAGGTTCAAGTCCGCTCGACCGCACCATGAGACCGGATCCGGATCCCCGCTGAGCAATAACTAGC
T73C	GCGTAATACGACTCACTATAGCGGTCGTGGCGGAATGGCAGACGCGCTAGGTTGAGGGCCTAGTGGGGGCAACCCCGTGGAGGTTCAAGTCCCCTCGACCGCACCATGAGACCGGATCCGGATCCCCGCTGAGCAATAACTAGC
C74A	GCGTAATACGACTCACTATAGCGGTCGTGGCGGAATGGCAGACGCGCTAGGTTGAGGGCCTAGTGGGGGCAACCCCGTGGAGGTTCAAGTCCTATCGACCGCACCATGAGACCGGATCCGGATCCCCGCTGAGCAATAACTAGC
C74T	GCGTAATACGACTCACTATAGCGGTCGTGGCGGAATGGCAGACGCGCTAGGTTGAGGGCCTAGTGGGGGCAACCCCGTGGAGGTTCAAGTCCTTTCGACCGCACCATGAGACCGGATCCGGATCCCCGCTGAGCAATAACTAGC
C74G	GCGTAATACGACTCACTATAGCGGTCGTGGCGGAATGGCAGACGCGCTAGGTTGAGGGCCTAGTGGGGGCAACCCCGTGGAGGTTCAAGTCCTGTCGACCGCACCATGAGACCGGATCCGGATCCCCGCTGAGCAATAACTAGC
T75A	GCGTAATACGACTCACTATAGCGGTCGTGGCGGAATGGCAGACGCGCTAGGTTGAGGGCCTAGTGGGGGCAACCCCGTGGAGGTTCAAGTCCTCACGACCGCACCATGAGACCGGATCCGGATCCCCGCTGAGCAATAACTAGC
T75G	GCGTAATACGACTCACTATAGCGGTCGTGGCGGAATGGCAGACGCGCTAGGTTGAGGGCCTAGTGGGGGCAACCCCGTGGAGGTTCAAGTCCTCGCGACCGCACCATGAGACCGGATCCGGATCCCCGCTGAGCAATAACTAGC
T75C	GCGTAATACGACTCACTATAGCGGTCGTGGCGGAATGGCAGACGCGCTAGGTTGAGGGCCTAGTGGGGGCAACCCCGTGGAGGTTCAAGTCCTCCCGACCGCACCATGAGACCGGATCCGGATCCCCGCTGAGCAATAACTAGC
C76A	GCGTAATACGACTCACTATAGCGGTCGTGGCGGAATGGCAGACGCGCTAGGTTGAGGGCCTAGTGGGGGCAACCCCGTGGAGGTTCAAGTCCTCTAGACCGCACCATGAGACCGGATCCGGATCCCCGCTGAGCAATAACTAGC
C76T	GCGTAATACGACTCACTATAGCGGTCGTGGCGGAATGGCAGACGCGCTAGGTTGAGGGCCTAGTGGGGGCAACCCCGTGGAGGTTCAAGTCCTCTTGACCGCACCATGAGACCGGATCCGGATCCCCGCTGAGCAATAACTAGC
C76G	GCGTAATACGACTCACTATAGCGGTCGTGGCGGAATGGCAGACGCGCTAGGTTGAGGGCCTAGTGGGGGCAACCCCGTGGAGGTTCAAGTCCTCTGGACCGCACCATGAGACCGGATCCGGATCCCCGCTGAGCAATAACTAGC
G77A	GCGTAATACGACTCACTATAGCGGTCGTGGCGGAATGGCAGACGCGCTAGGTTGAGGGCCTAGTGGGGGCAACCCCGTGGAGGTTCAAGTCCTCTCAACCGCACCATGAGACCGGATCCGGATCCCCGCTGAGCAATAACTAGC
G77T	GCGTAATACGACTCACTATAGCGGTCGTGGCGGAATGGCAGACGCGCTAGGTTGAGGGCCTAGTGGGGGCAACCCCGTGGAGGTTCAAGTCCTCTCTACCGCACCATGAGACCGGATCCGGATCCCCGCTGAGCAATAACTAGC
G77C	GCGTAATACGACTCACTATAGCGGTCGTGGCGGAATGGCAGACGCGCTAGGTTGAGGGCCTAGTGGGGGCAACCCCGTGGAGGTTCAAGTCCTCTCCACCGCACCATGAGACCGGATCCGGATCCCCGCTGAGCAATAACTAGC
A78T	GCGTAATACGACTCACTATAGCGGTCGTGGCGGAATGGCAGACGCGCTAGGTTGAGGGCCTAGTGGGGGCAACCCCGTGGAGGTTCAAGTCCTCTCGTCCGCACCATGAGACCGGATCCGGATCCCCGCTGAGCAATAACTAGC
A78G	GCGTAATACGACTCACTATAGCGGTCGTGGCGGAATGGCAGACGCGCTAGGTTGAGGGCCTAGTGGGGGCAACCCCGTGGAGGTTCAAGTCCTCTCGGCCGCACCATGAGACCGGATCCGGATCCCCGCTGAGCAATAACTAGC
A78C	GCGTAATACGACTCACTATAGCGGTCGTGGCGGAATGGCAGACGCGCTAGGTTGAGGGCCTAGTGGGGGCAACCCCGTGGAGGTTCAAGTCCTCTCGCCCGCACCATGAGACCGGATCCGGATCCCCGCTGAGCAATAACTAGC
C79A	GCGTAATACGACTCACTATAGCGGTCGTGGCGGAATGGCAGACGCGCTAGGTTGAGGGCCTAGTGGGGGCAACCCCGTGGAGGTTCAAGTCCTCTCGAACGCACCATGAGACCGGATCCGGATCCCCGCTGAGCAATAACTAGC
C79T	GCGTAATACGACTCACTATAGCGGTCGTGGCGGAATGGCAGACGCGCTAGGTTGAGGGCCTAGTGGGGGCAACCCCGTGGAGGTTCAAGTCCTCTCGATCGCACCATGAGACCGGATCCGGATCCCCGCTGAGCAATAACTAGC
C79G	GCGTAATACGACTCACTATAGCGGTCGTGGCGGAATGGCAGACGCGCTAGGTTGAGGGCCTAGTGGGGGCAACCCCGTGGAGGTTCAAGTCCTCTCGAGCGCACCATGAGACCGGATCCGGATCCCCGCTGAGCAATAACTAGC
C80A	GCGTAATACGACTCACTATAGCGGTCGTGGCGGAATGGCAGACGCGCTAGGTTGAGGGCCTAGTGGGGGCAACCCCGTGGAGGTTCAAGTCCTCTCGACAGCACCATGAGACCGGATCCGGATCCCCGCTGAGCAATAACTAGC
C80T	GCGTAATACGACTCACTATAGCGGTCGTGGCGGAATGGCAGACGCGCTAGGTTGAGGGCCTAGTGGGGGCAACCCCGTGGAGGTTCAAGTCCTCTCGACTGCACCATGAGACCGGATCCGGATCCCCGCTGAGCAATAACTAGC
C80G	GCGTAATACGACTCACTATAGCGGTCGTGGCGGAATGGCAGACGCGCTAGGTTGAGGGCCTAGTGGGGGCAACCCCGTGGAGGTTCAAGTCCTCTCGACGGCACCATGAGACCGGATCCGGATCCCCGCTGAGCAATAACTAGC
G81A	GCGTAATACGACTCACTATAGCGGTCGTGGCGGAATGGCAGACGCGCTAGGTTGAGGGCCTAGTGGGGGCAACCCCGTGGAGGTTCAAGTCCTCTCGACCACACCATGAGACCGGATCCGGATCCCCGCTGAGCAATAACTAGC
G81T	GCGTAATACGACTCACTATAGCGGTCGTGGCGGAATGGCAGACGCGCTAGGTTGAGGGCCTAGTGGGGGCAACCCCGTGGAGGTTCAAGTCCTCTCGACCTCACCATGAGACCGGATCCGGATCCCCGCTGAGCAATAACTAGC
G81C	GCGTAATACGACTCACTATAGCGGTCGTGGCGGAATGGCAGACGCGCTAGGTTGAGGGCCTAGTGGGGGCAACCCCGTGGAGGTTCAAGTCCTCTCGACCCCACCATGAGACCGGATCCGGATCCCCGCTGAGCAATAACTAGC
C82A	GCGTAATACGACTCACTATAGCGGTCGTGGCGGAATGGCAGACGCGCTAGGTTGAGGGCCTAGTGGGGGCAACCCCGTGGAGGTTCAAGTCCTCTCGACCGAACCATGAGACCGGATCCGGATCCCCGCTGAGCAATAACTAGC
C82T	GCGTAATACGACTCACTATAGCGGTCGTGGCGGAATGGCAGACGCGCTAGGTTGAGGGCCTAGTGGGGGCAACCCCGTGGAGGTTCAAGTCCTCTCGACCGTACCATGAGACCGGATCCGGATCCCCGCTGAGCAATAACTAGC
C82G	GCGTAATACGACTCACTATAGCGGTCGTGGCGGAATGGCAGACGCGCTAGGTTGAGGGCCTAGTGGGGGCAACCCCGTGGAGGTTCAAGTCCTCTCGACCGGACCATGAGACCGGATCCGGATCCCCGCTGAGCAATAACTAGC
A83T	GCGTAATACGACTCACTATAGCGGTCGTGGCGGAATGGCAGACGCGCTAGGTTGAGGGCCTAGTGGGGGCAACCCCGTGGAGGTTCAAGTCCTCTCGACCGCTCCATGAGACCGGATCCGGATCCCCGCTGAGCAATAACTAGC
A83G	GCGTAATACGACTCACTATAGCGGTCGTGGCGGAATGGCAGACGCGCTAGGTTGAGGGCCTAGTGGGGGCAACCCCGTGGAGGTTCAAGTCCTCTCGACCGCGCCATGAGACCGGATCCGGATCCCCGCTGAGCAATAACTAGC
A83C	GCGTAATACGACTCACTATAGCGGTCGTGGCGGAATGGCAGACGCGCTAGGTTGAGGGCCTAGTGGGGGCAACCCCGTGGAGGTTCAAGTCCTCTCGACCGCCCCATGAGACCGGATCCGGATCCCCGCTGAGCAATAACTAGC
