# Supplementary material for: Application of mutational profiling: New functional analyses reveal the tRNA recognition mechanism of tRNA m1A22 methyltransferase
Source: J Biol Chem. 2022 Dec 1;299(1):102759. doi: 10.1016/j.jbc.2022.102759 (PMC9801127; doi:10.1016/j.jbc.2022.102759)
Supplement: Table S3 [file mmc4.xlsx]

## Sheet: DNA oligos
Name	Sequence 5' -> 3'	Purpose
Gst_trmK_cloning_vec_F	CTCGAGCACCACCACCACCACCACT	For cloning of the Gst trmK gene
Gst_trmK_cloning_vec_R	ATGGCTGCCGCGCGGCACCAGG	For cloning of the Gst trmK gene
Gst_trmK_cloning_In_F	CCGCGCGGCAGCCATATGAACGAGTTTCGCCTATCAAAGCGGT	For cloning of the Gst trmK gene
Gst_trmK_cloning_In_R	GTGGTGGTGCTCGAGTCATCGCAACGCCTCCTCTACCAATTGGAC	For cloning of the Gst trmK gene
Gst_tRNALeu_CAA_F	GCGTAATACGACTCACTATAGCCGATGTGGCGGAATTGGCAGACGCGCACGACTCAAAATCGTGTG	For Gst tRNALeu transcription
Gst_tRNALeu_CAA_R	TGGTGCCGATGGTGGGAGTCGAACCCACACGGGGGGCTACCCCACACGATTTTGAGTCGTGCGCGTCTGCC	For Gst tRNALeu transcription
Gst_tRNALeu_CAA_A22G_F	GCGTAATACGACTCACTATAGCCGATGTGGCGGAATTGGCAGGCGCGCACGACTCAAAATCGTGTG	For Gst tRNALeu A22G transcription
Gst_tRNALeu_CAA_A22G_R	TGGTGCCGATGGTGGGAGTCGAACCCACACGGGGGGCTACCCCACACGATTTTGAGTCGTGCGCGCCTGCC	For Gst tRNALeu A22G transcription
Aae_tRNALeu_CAG_F	GCGTAATACGACTCACTATAGCGGGTGTGGCGGAACTGGCAGACGCGCCGGACTCAGGATCCGGTG	For Aae tRNALeu transcription
Aae_tRNALeu_CAG_R	TGGTGCGGGTGGCGGGAGTCGAACCCGCACGCCCTTGCGGGCACCGGATCCTGAGTCCGGCG	For Aae tRNALeu transcription
Aae_tRNACys_GCA_F	GCGTAATACGACTCACTATAGGCGACGTGGCCGAGCGGTTAGGCGGGGGACTGCAAATC	For Aae tRNACys transcription
Aae_tRNACys_GCA_R	TGGAGGCGACGGGCGGATTCGAACCGCCGtAAAGGGGATTTGCAGTCCCCCGCCTAACC	For Aae tRNACys transcription
Gst_Leu_GAG_2_F	GCGTAATACGACTCACTATAGCGGTCGTGGCGGAATGGCAGACGCGCTAGGTTGAGGGCCTAG	For Gst tRNALeu GAG transcription
Gst_Leu_GAG_2_R	TGGTGCGGTCGAGAGGACTTGAACCTCCACGGGGTTGCCCCCACTAGGCCCTCAACCTAGCGCGTC	For Gst tRNALeu GAG transcription
Gst_Leu_GAG_2_F_U8A	GCGTAATACGACTCACTATAGCGGTCGAGGCGGAATGGCAGACGCGCTAGGTTGAGGGCCTAG	For Gst tRNALeu GAG U8A
Gst_Leu_GAG_2_F_U8A _A14U	GCGTAATACGACTCACTATAGCGGTCGAGGCGGTATGGCAGACGCGCTAGGTTGAGGGCCTAG	For Gst tRNALeu GAG U8A_A14U
Gst_Leu_GAG_2_F_G18U	GCGTAATACGACTCACTATAGCGGTCGTGGCGGAATTGCAGACGCGCTAGGTTGAGGGCCTAG	For Gst tRNALeu GAG G18U
Gst_Leu_GAG_2_G18U_U55G_R	TGGTGCGGTCGAGAGGACTTGCACCTCCACGGGGTTGCCCCCACTAGGCCCTCAACCTAGCGCGTC	For Gst tRNALeu GAG G18U U55G
Gst_Glu_TTC_F	GCGTAATACGACTCACTATAGGCCCGTTGGTCAAGTGGTTAAGACACCGCCCTTTCACGG	For Gst tRNAGlu TTC transcription
Gst_Glu_TTC_R	TGGTGACCCGTACGGGATTCGAACCCGTGTTACCGCCGTGAAAGGGCGGTGTCTTAAC	For Gst tRNAGlu TTC transcription
Gst_Glu_TTC_F U8A	GCGTAATACGACTCACTATAGGCCCGTAGGTCAAGTGGTTAAGACACCGCCCTTTCACGG	For Gst tRNAGlu TTC U8A
Gst_Glu_TTC_F A13U	GCGTAATACGACTCACTATAGGCCCGTTGGTCTAGTGGTTAAGACACCGCCCTTTCACGG	For Gst tRNAGlu TTC A13U
Gst_Glu_TTC_F G18T	GCGTAATACGACTCACTATAGGCCCGTTGGTCAAGTTGTTAAGACACCGCCCTTTCACGG	For Gst tRNAGlu TTC G18T
Gst_Ser_TGA_F	GCGTAATACGACTCACTATAGGAGGAGTACCCAAGTGGTTGAAGGGGTCGGTCTTGAAAACCGAGAGGCGC	For Gst tRNASer TGA transcript
Gst_Ser_TGA_R	TGGCGGAGGAGGAGGGATTCGAACCCCCGCGCGCCTTGCGGCGCCTCTCGGTTTTCAAGACCG	For Gst tRNASer TGA transcript
Gst_Ser_TGA_F_U8A	GCGTAATACGACTCACTATAGGAGGAGAACCCAAGTGGTTGAAGGGGTCGGTCTTGAAAACCGAGAGGCGC	For Gst tRNASer TGA U8A
Gst_Ser_TGA_F_G18U	GCGTAATACGACTCACTATAGGAGGAGTACCCAAGTTGTTGAAGGGGTCGGTCTTGAAAACCGAGAGGCGC	For Gst tRNASer TGA G18U
Gst_Ser_TGA_F_G45cC	GCGTAATACGACTCACTATAGGAGGAGTACCCAAGTGGTTGAAGGGGTCGGTCTTGAAAACCGAGAGCCGC	For Gst tRNASer TGA G45cC
Gst_Ser_TGA_R_G45cC	TGGCGGAGGAGGAGGGATTCGAACCCCCGCGCGCCTTGCGGCGGCTCTCGGTTTTCAAGACCG	For Gst tRNASer TGA G45cC
Gst_Tyr_GTA_F	GCGTAATACGACTCACTATAGGAGGGGTAGCGAAGTGGCTAAACGCGGCGGACTGTAAATC	For Gst tRNATyr GTA transcription
Gst_Tyr_GTA_R	TGGTGGAGGGGGACGGATTCGAACCGCCGAACCCAAAGGGAGCGGATTTACAGTCCGCCGCGTTTAGC	For Gst tRNATyr GTA transcription
Gst_Gly_TCC_F	GCGTAATACGACTCACTATAGCGGGTGTAGTTTAGTGGTAAAACCTCAGCCTTCCAAGCTG	For Gst tRNAGly TCC transcription
Gst_Gly_TCC_R	TGGAGCGGGTGATGGGAATCGAACCCACGACATCAGCTTGGAAGGCTGAGGTTTTAC	For Gst tRNAGly TCC transcription
Gst_Gly_TCC_F U13A	GCGTAATACGACTCACTATAGCGGGTGTAGTTAAGTGGTAAAACCTCAGCCTTCCAAGCTG	For Gst tRNAGly TCC U13A
Gst_Gly_TCC_F U13A_U8A	GCGTAATACGACTCACTATAGCGGGTGAAGTTAAGTGGTAAAACCTCAGCCTTCCAAGCTG	For Gst tRNAGly TCC U13A U8A
Gst_Gly_TCC_F U13A_G18U	GCGTAATACGACTCACTATAGCGGGTGTAGTTAAGTTGTAAAACCTCAGCCTTCCAAGCTG	For Gst tRNAGly TCC U13A G18U
pool_Gst_tDNABsaI	GCGTAATACGACTCACTATAGGGGCCTTAGCTCAGCTGGGAGAGCGCCTGCCCCGCACGCAGGAGGTCATCGGTTCGAATCCGATAGGCTCCATGAGACCGGATCCGGATCCCCGCTGAGCAATAACTAGC	For transcription of Gst tRNA mixture
pool_Gst_tDNABsaI	GCGTAATACGACTCACTATAGGGGCATTAGCTCAGTTGGGAGAGCGTCGTGCTGGCAGCGCGAAGGTCACCGGTTCGAGCCCGGTATGCTCCATGAGACCGGATCCGGATCCCCGCTGAGCAATAACTAGC	For transcription of Gst tRNA mixture
pool_Gst_tDNABsaI	GCGTAATACGACTCACTATAGGGGCGTTAGTTCAGGGGGAGAACGCTTCGCTGGCAGCGAAGAGGTCAGGGGTTCAAATCCCCTACGCTCCATGAGACCGGATCCGGATCCCCGCTGAGCAATAACTAGC	For transcription of Gst tRNA mixture
pool_Gst_tDNABsaI	GCGTAATACGACTCACTATAGGGGCCTTAGCTCAGCTGGGAGAGCGCCTGCTTTGCAAGCAGGAGGTCATCGGTTCGATCCCGATAGGCTCCACCATGAGACCGGATCCGGATCCCCGCTGAGCAATAACTAGC	For transcription of Gst tRNA mixture
pool_Gst_tDNABsaI	GCGTAATACGACTCACTATAGGGGCCTTAGCTCAGCCGGGAGAGCGCCTGCTTTGCACGCAGGAGGTCATCGGTTCGATCCCGATAGGCTCCATGAGACCGGATCCGGATCCCCGCTGAGCAATAACTAGC	For transcription of Gst tRNA mixture
pool_Gst_tDNABsaI	GCGTAATACGACTCACTATAGGGGCCTTAGCTCAGCTGGGAGAGCGCCTGCTTTGCACGCAGGAGGTCATCGGTTCGATCCCGATAGGCTCCATGAGACCGGATCCGGATCCCCGCTGAGCAATAACTAGC	For transcription of Gst tRNA mixture
pool_Gst_tDNABsaI	GCGTAATACGACTCACTATAGGGGCCTTAGCTCAGCTGGGAGAGCGCCTGCTTTGCAAGCAGGAGGTCATCGGTTCGATCCCGATAGGCTCCATGAGACCGGATCCGGATCCCCGCTGAGCAATAACTAGC	For transcription of Gst tRNA mixture
pool_Gst_tDNABsaI	GCGTAATACGACTCACTATAGCGCTCGTAGCTCAATTGGATAGAGCATCTGACTACGGATCAGAAGGTTAGGGGTTCGAATCCTCTCGAGCGCGCCATGAGACCGGATCCGGATCCCCGCTGAGCAATAACTAGC	For transcription of Gst tRNA mixture
pool_Gst_tDNABsaI	GCGTAATACGACTCACTATAGCCCTCGTAGTGTAGTGGATAGCACGAGAGATTCCGGTTCTCTTAGCGTGGGTTCGAATCCTGCCGAGGGCGCCATGAGACCGGATCCGGATCCCCGCTGAGCAATAACTAGC	For transcription of Gst tRNA mixture
pool_Gst_tDNABsaI	GCGTAATACGACTCACTATAGGCCCCGTAGCTCAGTGGATAGAGCGTCGGTTTCCTAAACCGTGCGTCGGAGGTTCGAATCCTCTCGGGGCCGCCATGAGACCGGATCCGGATCCCCGCTGAGCAATAACTAGC	For transcription of Gst tRNA mixture
pool_Gst_tDNABsaI	GCGTAATACGACTCACTATAGTCCCAGTAGCTCAGTAGGATAGAGCAGCGGCCTTCTAAGCCGTCGGTCGGGAGTTCGAGTCTCTCCTGGGACGCCATGAGACCGGATCCGGATCCCCGCTGAGCAATAACTAGC	For transcription of Gst tRNA mixture
pool_Gst_tDNABsaI	GCGTAATACGACTCACTATAGTCCGCAGTAGCTCAGTGGTAGAGCAATCGGCTGTTAACCGATTGGTCGCAGGTTCGAATCCTGCCTGCGGAGCCATGAGACCGGATCCGGATCCCCGCTGAGCAATAACTAGC	For transcription of Gst tRNA mixture
pool_Gst_tDNABsaI	GCGTAATACGACTCACTATAGTCCGCAATAGCTCAGCGGTAGAGCAACCGGCTGTTAACCGGTAGGTCGTAGGTTCGAATCCTACTTGCGGAGCCATGAGACCGGATCCGGATCCCCGCTGAGCAATAACTAGC	For transcription of Gst tRNA mixture
pool_Gst_tDNABsaI	GCGTAATACGACTCACTATAGGTCCCGTAGTGTAGTGGTTAACATGCCTGCCTGTCACGCAGGAGATCGCGGGTTCGAGTCCCGTCGGGACCGCCATGAGACCGGATCCGGATCCCCGCTGAGCAATAACTAGC	For transcription of Gst tRNA mixture
pool_Gst_tDNABsaI	GCGTAATACGACTCACTATAGGCGGCATAGCCAAGTGGTAAGGCAGAGGTCTGCAAAACCTTTACCCCCGGTTCGAATCCGGGTGCCGCCTCCATGAGACCGGATCCGGATCCCCGCTGAGCAATAACTAGC	For transcription of Gst tRNA mixture
pool_Gst_tDNABsaI	GCGTAATACGACTCACTATAGTGGGGTATAGCCAAGCGGTAAGGCAACGGACTTTGACTCCGTGATGCGTTGGTTCGAATCCAGCTACCCCAGCCATGAGACCGGATCCGGATCCCCGCTGAGCAATAACTAGC	For transcription of Gst tRNA mixture
pool_Gst_tDNABsaI	GCGTAATACGACTCACTATAGTGGGCTATAGCCAAGCGGTAAGGCAACGGACTTTGACTCCGTGATGCGCTGGTTCGAATCCAGCTAGCCCAGCCATGAGACCGGATCCGGATCCCCGCTGAGCAATAACTAGC	For transcription of Gst tRNA mixture
pool_Gst_tDNABsaI	GCGTAATACGACTCACTATAGTGGGCCATAGCCAAGCGGTAAGGCAACGGACTTTGACTCCGTGATGCGCTGGTTCGAATCCAGCTGGCCCAGCCATGAGACCGGATCCGGATCCCCGCTGAGCAATAACTAGC	For transcription of Gst tRNA mixture
pool_Gst_tDNABsaI	GCGTAATACGACTCACTATAGGCCCGTTGGTCAAGTGGTTAAGACACCGCCCTTTCACGGCGGTAACACGGGTTCGAATCCCGTACGGGTCACCATGAGACCGGATCCGGATCCCCGCTGAGCAATAACTAGC	For transcription of Gst tRNA mixture
pool_Gst_tDNABsaI	GCGTAATACGACTCACTATAGCGGGTGTAGTTTAATGGTAAAACCTCAGCTTCCCAAGCTGAAGTCGTGGGTTCGATTCCCATCACCCGCTCCATGAGACCGGATCCGGATCCCCGCTGAGCAATAACTAGC	For transcription of Gst tRNA mixture
pool_Gst_tDNABsaI	GCGTAATACGACTCACTATAGCGGAAGTAGTTCAGTGGTAGAACACCACCTTGCCAAGGTGGGGGTCGCGGGTTCGAGTCCCGTCTTCCGCTCCATGAGACCGGATCCGGATCCCCGCTGAGCAATAACTAGC	For transcription of Gst tRNA mixture
pool_Gst_tDNABsaI	GCGTAATACGACTCACTATAGCGGAAGTAGTTCAGCGGTAGAACACCACCTTGCCAAGGTGGGGGTCGCGGGTTCGAGTCCCGTCTTCCGCTCCATGAGACCGGATCCGGATCCCCGCTGAGCAATAACTAGC	For transcription of Gst tRNA mixture
pool_Gst_tDNABsaI	GCGTAATACGACTCACTATAGCGGAAGTAGTTCAGCGGTAGAACACCACCTTGCCAAGGTGGGGGTCGCGGGTTCGAGCCCCGTCTTCCGCTCCATGAGACCGGATCCGGATCCCCGCTGAGCAATAACTAGC	For transcription of Gst tRNA mixture
pool_Gst_tDNABsaI	GCGTAATACGACTCACTATAGCGGGTGTAGTTTAGTGGTAAAACCTCAGCCTTCCAAGCTGATGTCGTGGGTTCGATTCCCATCACCCGCTCCATGAGACCGGATCCGGATCCCCGCTGAGCAATAACTAGC	For transcription of Gst tRNA mixture
pool_Gst_tDNABsaI	GCGTAATACGACTCACTATAGCGACTATGGCGAAGTGGTTAACGCACCAGATTGTGGCTCTGGCATGCGTGGGTTCGATTCCCACTAGTCGCCCCATGAGACCGGATCCGGATCCCCGCTGAGCAATAACTAGC	For transcription of Gst tRNA mixture
pool_Gst_tDNABsaI	GCGTAATACGACTCACTATAGGACCTTTAGCTCAGCTGGTTAGAGCAGACGGCTCATAACCGTCCGGTCGTAGGTTCGAGTCCTACAAGGTCCACCATGAGACCGGATCCGGATCCCCGCTGAGCAATAACTAGC	For transcription of Gst tRNA mixture
pool_Gst_tDNABsaI	GCGTAATACGACTCACTATAGGGCCTATAGCTCAGCTGGTCAGAGCGCACGCCTGATAAGCGTGAGGTCGGTGGTTCAAGTCCACTTAGGCCCATGAGACCGGATCCGGATCCCCGCTGAGCAATAACTAGC	For transcription of Gst tRNA mixture
pool_Gst_tDNABsaI	GCGTAATACGACTCACTATAGCCGATGTGGCGGAATTGGCAGACGCGCACGACTCAAAATCGTGTGGGGTAGCCCCCCGTGTGGGTTCGACTCCCACCATCGGCACCATGAGACCGGATCCGGATCCCCGCTGAGCAATAACTAGC	For transcription of Gst tRNA mixture
pool_Gst_tDNABsaI	GCGTAATACGACTCACTATAGCGGGTGTGGCGGAATTGGCAGACGCGCTAGATTCAGGGTCTAGTGCCCTTTACGGGCGTGGGGGTTCGAGTCCCTTCACCCGCACCATGAGACCGGATCCGGATCCCCGCTGAGCAATAACTAGC	For transcription of Gst tRNA mixture
pool_Gst_tDNABsaI	GCGTAATACGACTCACTATAGCGGTCGTGGCGGAATGGCAGACGCGCTAGGTTGAGGGCCTAGTGGGGGCGACCCCGTGGAGGTTCAAGTCCTCTCGACCGCACCATGAGACCGGATCCGGATCCCCGCTGAGCAATAACTAGC	For transcription of Gst tRNA mixture
pool_Gst_tDNABsaI	GCGTAATACGACTCACTATAGCGGTCGTGGCGGAATGGCAGACGCGCTAGGTTGAGGGCCTAGTGGGGGCAACCCCGTGGAGGTTCAAGTCCTCTCGACCGCACCATGAGACCGGATCCGGATCCCCGCTGAGCAATAACTAGC	For transcription of Gst tRNA mixture
pool_Gst_tDNABsaI	GCGTAATACGACTCACTATAGCCGGGGTGGCGGAATTGGCAGACGCACAGGACTTAAAATCCTGGGGTAGGTCACTACCGTGCCGGTTCGAGTCCGGCCCTCGGCACCATGAGACCGGATCCGGATCCCCGCTGAGCAATAACTAGC	For transcription of Gst tRNA mixture
pool_Gst_tDNABsaI	GCGTAATACGACTCACTATAGCCGGGGTGGCGGAATTGGCAGACGCACAGGACTTAAAATCCTGGGGTAGGTAACTACCGTGCCGGTTCGAGTCCGGCCCTCGGCACCATGAGACCGGATCCGGATCCCCGCTGAGCAATAACTAGC	For transcription of Gst tRNA mixture
pool_Gst_tDNABsaI	GCGTAATACGACTCACTATAGCGGGTGTGGCGGAATTGGCAGACGCACCAGACTTAGGATCTGGCGCCTCACGGCGTGGGGGTTCAAGTCCCTCCACCCGCACCATGAGACCGGATCCGGATCCCCGCTGAGCAATAACTAGC	For transcription of Gst tRNA mixture
pool_Gst_tDNABsaI	GCGTAATACGACTCACTATAGAGCCATTAGCTCAGTAGGTAGAGCATCTGACTTTTAATCAGAGGGTCGGAGGTTCGAGTCCTCCATGGCTCACCATGAGACCGGATCCGGATCCCCGCTGAGCAATAACTAGC	For transcription of Gst tRNA mixture
pool_Gst_tDNABsaI	GCGTAATACGACTCACTATAGGCGGTGTAGCTCAGCTGGCTAGAGCGTACGGTTCATACCCGTGAGGTCGGGGGTTCGATCCCCTCCACCGCCACCATGAGACCGGATCCGGATCCCCGCTGAGCAATAACTAGC	For transcription of Gst tRNA mixture
pool_Gst_tDNABsaI	GCGTAATACGACTCACTATAGGCTCGGTAGCTCAGTCGGTAGAGCAAAGGACTGAAAATCCTTGTGTCGGCGGTTCGATTCCGTCCCGAGCCACCATGAGACCGGATCCGGATCCCCGCTGAGCAATAACTAGC	For transcription of Gst tRNA mixture
pool_Gst_tDNABsaI	GCGTAATACGACTCACTATAGCGGGAAGTAGCTCAGCTTGGTAGAGCACACGGTTCGGGTCCGTGAGGTCGCAGGTTCAAATCCTGTCTTCCCGACCATGAGACCGGATCCGGATCCCCGCTGAGCAATAACTAGC	For transcription of Gst tRNA mixture
pool_Gst_tDNABsaI	GCGTAATACGACTCACTATAGCGGGATGTAGCTCAGCTTGGTAGAGCACACGCATGGGGTGCGTGGGGTCGCAGGTTCAAATCCTGTCATCCCGACCATGAGACCGGATCCGGATCCCCGCTGAGCAATAACTAGC	For transcription of Gst tRNA mixture
pool_Gst_tDNABsaI	GCGTAATACGACTCACTATAGCGGGAAGTAGCTCAGTTTGGCAGAGCACATGGTTTGGGACCATGGGGTCGCAGGTTCAAATCCTGTCTTCCCGACCATGAGACCGGATCCGGATCCCCGCTGAGCAATAACTAGC	For transcription of Gst tRNA mixture
pool_Gst_tDNABsaI	GCGTAATACGACTCACTATAGCGGGAAGTAGCTCAGCTTGGTAGAGCACATGGTTTGGGACCATGGGGTCGCAGGTTCAAATCCTGTCTTCCCGACCATGAGACCGGATCCGGATCCCCGCTGAGCAATAACTAGC	For transcription of Gst tRNA mixture
pool_Gst_tDNABsaI	GCGTAATACGACTCACTATAGGAGGAATACCCAAGTCTGGCTGAAGGGGGCGGTTTCGAAAACCGCTAGGGGTGTCACAGCCCGCGGGGGTTCGAATCCCTCTTCCTCCATGAGACCGGATCCGGATCCCCGCTGAGCAATAACTAGC	For transcription of Gst tRNA mixture
pool_Gst_tDNABsaI	GCGTAATACGACTCACTATAGGAGGAGTACCCAAGTCTGGCTGAAGGGGTCGGTTTCGAAAACCGATAGGGGTGTCACAGCCCGCGGGGGTTCGAATCCCTCCTCCTCCGCCATGAGACCGGATCCGGATCCCCGCTGAGCAATAACTAGC	For transcription of Gst tRNA mixture
pool_Gst_tDNABsaI	GCGTAATACGACTCACTATAGGAGAAGTACCCAAGTGGCTGAAGGGGACGGTTTGCTAAACCGTTAGGTCGTGGCTTTACGGCGCGCGGGTTCAAATCCCGCCTTCTCCGCCATGAGACCGGATCCGGATCCCCGCTGAGCAATAACTAGC	For transcription of Gst tRNA mixture
pool_Gst_tDNABsaI	GCGTAATACGACTCACTATAGGAGAAGTACCCAAGTGGCTGAAGGGGACGGTTTGCTAAACCGTTAGGTCGCAGTTTTGCGGCGCGCGGGTTCAAATCCCGCCTTCTCCGCCATGAGACCGGATCCGGATCCCCGCTGAGCAATAACTAGC	For transcription of Gst tRNA mixture
pool_Gst_tDNABsaI	GCGTAATACGACTCACTATAGGAGAGCTGTCCGAGTGGTCGAAGGAGCACGATTGGAAATCGTGTAGGCGTGAATAGCGCCTCAAGGGTTCGAATCCCTTGCTCTCCGCCATGAGACCGGATCCGGATCCCCGCTGAGCAATAACTAGC	For transcription of Gst tRNA mixture
pool_Gst_tDNABsaI	GCGTAATACGACTCACTATAGGAGGAGTACCCAAGTGGTTGAAGGGGTCGGTCTTGAAAACCGAGAGGCGCCGCAAGGCGCGCGGGGGTTCGAATCCCTCCTCCTCCGCCATGAGACCGGATCCGGATCCCCGCTGAGCAATAACTAGC	For transcription of Gst tRNA mixture
pool_Gst_tDNABsaI	GCGTAATACGACTCACTATAGCCGACTTAGCTCAATTGGTAGAGCAACTGAATCGTAATCAGTAGGTTGCGGGTTCAAGTCCTGCAGTCGGCACCATGAGACCGGATCCGGATCCCCGCTGAGCAATAACTAGC	For transcription of Gst tRNA mixture
pool_Gst_tDNABsaI	GCGTAATACGACTCACTATAGCCGACTTAGCTCAATTGGTAGAGCAACTGAATCGTAATCAGTAGGTTGCGGGTTCGAGTCCTGCAGTCGGCACCATGAGACCGGATCCGGATCCCCGCTGAGCAATAACTAGC	For transcription of Gst tRNA mixture
pool_Gst_tDNABsaI	GCGTAATACGACTCACTATAGCTTCCATAGCTCAGTAGGTAGAGCACTTCCATGGTAAGGAAGAGGTCACCGGTTCGAGCCCGGTTGGAAGCTCCATGAGACCGGATCCGGATCCCCGCTGAGCAATAACTAGC	For transcription of Gst tRNA mixture
pool_Gst_tDNABsaI	GCGTAATACGACTCACTATAGCCGGCTTAGCTCAATTGGTAGAGCAACTGACTTGTAATCAGTAGGTTGCGGGTTCAAGTCCTGCAGCCGGCACCATGAGACCGGATCCGGATCCCCGCTGAGCAATAACTAGC	For transcription of Gst tRNA mixture
pool_Gst_tDNABsaI	GCGTAATACGACTCACTATAGCCGGCTTAGCTCAATTGGTAGAGCAACTGACTTGTAATCAGTAGGTTGCGGGTTCAAGTCCTGCAGCCGGCACCATGAGACCGGATCCGGATCCCCGCTGAGCAATAACTAGC	For transcription of Gst tRNA mixture
pool_Gst_tDNABsaI	GCGTAATACGACTCACTATAGAGGGGCATAGTTTAATGGTAGAACAGAGGTCTCCAAAACCTCCGGTGTGGGTTCGATTCCTACTGCCCCTGCCATGAGACCGGATCCGGATCCCCGCTGAGCAATAACTAGC	For transcription of Gst tRNA mixture
pool_Gst_tDNABsaI	GCGTAATACGACTCACTATAGGAGGGGTAGCGAAGTGGCTAAACGCGGCGGACTGTAAATCCGCTCCCTTTGGGTTCGGCGGTTCGAATCCGTCCCCCTCCACCATGAGACCGGATCCGGATCCCCGCTGAGCAATAACTAGC	For transcription of Gst tRNA mixture
pool_Gst_tDNABsaI	GCGTAATACGACTCACTATAGGAGGGGTAGCGAAGTGGCTAAACGCGGCGGACTGTAAATCCGCTCCCTTTGGGTTCGGCGGTTCGAATCCGTCCCCCTCCATGAGACCGGATCCGGATCCCCGCTGAGCAATAACTAGC	For transcription of Gst tRNA mixture
pool_Gst_tDNABsaI	GCGTAATACGACTCACTATAGACCTGTTAGCTCAGTGGGAGAGCACTTCCTTGACAGGGAAGGGGTCGGGGGTTCAAATCCCTCACAGGTCACCATGAGACCGGATCCGGATCCCCGCTGAGCAATAACTAGC	For transcription of Gst tRNA mixture
pool_Gst_tDNABsaI	GCGTAATACGACTCACTATAGGAGTATTAGCTCAGCGGGAGAGCACCACGTTGACAGCGTGGGGGTCACTGGTTCGATCCCAGTATACTCCACCATGAGACCGGATCCGGATCCCCGCTGAGCAATAACTAGC	For transcription of Gst tRNA mixture
pool_Gst_tDNABsaI	GCGTAATACGACTCACTATAGGAGGATTAGCTCAGCTGGGAGAGCACTTGCCTTACAAGCAAGGGGTCGGCGGTTCGATCCCGTCATCCTCCACCATGAGACCGGATCCGGATCCCCGCTGAGCAATAACTAGC	For transcription of Gst tRNA mixture
pool_Gst_tDNABsaI	GCGTAATACGACTCACTATAGCGCGGGGTGGAGCAGTCCGGTAGCTCGTCGGGCTCATAACCCGAAGGTCGCAGGTTCAAATCCTGCCCCCGCAACCATGAGACCGGATCCGGATCCCCGCTGAGCAATAACTAGC	For transcription of Gst tRNA mixture
pool_Gst_tDNALeu_mutant	GCGTAATACGACTCACTATAGCGGTCGTGGCGGAATGGCAGACGCGCTAGGTTGAGGGCCTAGTGGGGGCAACCCCGTGGAGGTTCAAGTCCTCTCGACCGCACCATGAGACCGGATCCGGATCCCCGCTGAGCAATAACTAGC	For transcription of Gst tRNALeu mutants
pool_Gst_tDNALeu_mutant	GCGTAATACGACTCACTATAGCAGTCGTGGCGGAATGGCAGACGCGCTAGGTTGAGGGCCTAGTGGGGGCAACCCCGTGGAGGTTCAAGTCCTCTCGACCGCACCATGAGACCGGATCCGGATCCCCGCTGAGCAATAACTAGC	For transcription of Gst tRNALeu mutants
pool_Gst_tDNALeu_mutant	GCGTAATACGACTCACTATAGCTGTCGTGGCGGAATGGCAGACGCGCTAGGTTGAGGGCCTAGTGGGGGCAACCCCGTGGAGGTTCAAGTCCTCTCGACCGCACCATGAGACCGGATCCGGATCCCCGCTGAGCAATAACTAGC	For transcription of Gst tRNALeu mutants
pool_Gst_tDNALeu_mutant	GCGTAATACGACTCACTATAGCCGTCGTGGCGGAATGGCAGACGCGCTAGGTTGAGGGCCTAGTGGGGGCAACCCCGTGGAGGTTCAAGTCCTCTCGACCGCACCATGAGACCGGATCCGGATCCCCGCTGAGCAATAACTAGC	For transcription of Gst tRNALeu mutants
pool_Gst_tDNALeu_mutant	GCGTAATACGACTCACTATAGCGATCGTGGCGGAATGGCAGACGCGCTAGGTTGAGGGCCTAGTGGGGGCAACCCCGTGGAGGTTCAAGTCCTCTCGACCGCACCATGAGACCGGATCCGGATCCCCGCTGAGCAATAACTAGC	For transcription of Gst tRNALeu mutants
pool_Gst_tDNALeu_mutant	GCGTAATACGACTCACTATAGCGTTCGTGGCGGAATGGCAGACGCGCTAGGTTGAGGGCCTAGTGGGGGCAACCCCGTGGAGGTTCAAGTCCTCTCGACCGCACCATGAGACCGGATCCGGATCCCCGCTGAGCAATAACTAGC	For transcription of Gst tRNALeu mutants
pool_Gst_tDNALeu_mutant	GCGTAATACGACTCACTATAGCGCTCGTGGCGGAATGGCAGACGCGCTAGGTTGAGGGCCTAGTGGGGGCAACCCCGTGGAGGTTCAAGTCCTCTCGACCGCACCATGAGACCGGATCCGGATCCCCGCTGAGCAATAACTAGC	For transcription of Gst tRNALeu mutants
pool_Gst_tDNALeu_mutant	GCGTAATACGACTCACTATAGCGGACGTGGCGGAATGGCAGACGCGCTAGGTTGAGGGCCTAGTGGGGGCAACCCCGTGGAGGTTCAAGTCCTCTCGACCGCACCATGAGACCGGATCCGGATCCCCGCTGAGCAATAACTAGC	For transcription of Gst tRNALeu mutants
pool_Gst_tDNALeu_mutant	GCGTAATACGACTCACTATAGCGGGCGTGGCGGAATGGCAGACGCGCTAGGTTGAGGGCCTAGTGGGGGCAACCCCGTGGAGGTTCAAGTCCTCTCGACCGCACCATGAGACCGGATCCGGATCCCCGCTGAGCAATAACTAGC	For transcription of Gst tRNALeu mutants
pool_Gst_tDNALeu_mutant	GCGTAATACGACTCACTATAGCGGCCGTGGCGGAATGGCAGACGCGCTAGGTTGAGGGCCTAGTGGGGGCAACCCCGTGGAGGTTCAAGTCCTCTCGACCGCACCATGAGACCGGATCCGGATCCCCGCTGAGCAATAACTAGC	For transcription of Gst tRNALeu mutants
pool_Gst_tDNALeu_mutant	GCGTAATACGACTCACTATAGCGGTAGTGGCGGAATGGCAGACGCGCTAGGTTGAGGGCCTAGTGGGGGCAACCCCGTGGAGGTTCAAGTCCTCTCGACCGCACCATGAGACCGGATCCGGATCCCCGCTGAGCAATAACTAGC	For transcription of Gst tRNALeu mutants
pool_Gst_tDNALeu_mutant	GCGTAATACGACTCACTATAGCGGTTGTGGCGGAATGGCAGACGCGCTAGGTTGAGGGCCTAGTGGGGGCAACCCCGTGGAGGTTCAAGTCCTCTCGACCGCACCATGAGACCGGATCCGGATCCCCGCTGAGCAATAACTAGC	For transcription of Gst tRNALeu mutants
pool_Gst_tDNALeu_mutant	GCGTAATACGACTCACTATAGCGGTGGTGGCGGAATGGCAGACGCGCTAGGTTGAGGGCCTAGTGGGGGCAACCCCGTGGAGGTTCAAGTCCTCTCGACCGCACCATGAGACCGGATCCGGATCCCCGCTGAGCAATAACTAGC	For transcription of Gst tRNALeu mutants
pool_Gst_tDNALeu_mutant	GCGTAATACGACTCACTATAGCGGTCATGGCGGAATGGCAGACGCGCTAGGTTGAGGGCCTAGTGGGGGCAACCCCGTGGAGGTTCAAGTCCTCTCGACCGCACCATGAGACCGGATCCGGATCCCCGCTGAGCAATAACTAGC	For transcription of Gst tRNALeu mutants
pool_Gst_tDNALeu_mutant	GCGTAATACGACTCACTATAGCGGTCTTGGCGGAATGGCAGACGCGCTAGGTTGAGGGCCTAGTGGGGGCAACCCCGTGGAGGTTCAAGTCCTCTCGACCGCACCATGAGACCGGATCCGGATCCCCGCTGAGCAATAACTAGC	For transcription of Gst tRNALeu mutants
pool_Gst_tDNALeu_mutant	GCGTAATACGACTCACTATAGCGGTCCTGGCGGAATGGCAGACGCGCTAGGTTGAGGGCCTAGTGGGGGCAACCCCGTGGAGGTTCAAGTCCTCTCGACCGCACCATGAGACCGGATCCGGATCCCCGCTGAGCAATAACTAGC	For transcription of Gst tRNALeu mutants
pool_Gst_tDNALeu_mutant	GCGTAATACGACTCACTATAGCGGTCGAGGCGGAATGGCAGACGCGCTAGGTTGAGGGCCTAGTGGGGGCAACCCCGTGGAGGTTCAAGTCCTCTCGACCGCACCATGAGACCGGATCCGGATCCCCGCTGAGCAATAACTAGC	For transcription of Gst tRNALeu mutants
pool_Gst_tDNALeu_mutant	GCGTAATACGACTCACTATAGCGGTCGGGGCGGAATGGCAGACGCGCTAGGTTGAGGGCCTAGTGGGGGCAACCCCGTGGAGGTTCAAGTCCTCTCGACCGCACCATGAGACCGGATCCGGATCCCCGCTGAGCAATAACTAGC	For transcription of Gst tRNALeu mutants
pool_Gst_tDNALeu_mutant	GCGTAATACGACTCACTATAGCGGTCGCGGCGGAATGGCAGACGCGCTAGGTTGAGGGCCTAGTGGGGGCAACCCCGTGGAGGTTCAAGTCCTCTCGACCGCACCATGAGACCGGATCCGGATCCCCGCTGAGCAATAACTAGC	For transcription of Gst tRNALeu mutants
pool_Gst_tDNALeu_mutant	GCGTAATACGACTCACTATAGCGGTCGTAGCGGAATGGCAGACGCGCTAGGTTGAGGGCCTAGTGGGGGCAACCCCGTGGAGGTTCAAGTCCTCTCGACCGCACCATGAGACCGGATCCGGATCCCCGCTGAGCAATAACTAGC	For transcription of Gst tRNALeu mutants
pool_Gst_tDNALeu_mutant	GCGTAATACGACTCACTATAGCGGTCGTTGCGGAATGGCAGACGCGCTAGGTTGAGGGCCTAGTGGGGGCAACCCCGTGGAGGTTCAAGTCCTCTCGACCGCACCATGAGACCGGATCCGGATCCCCGCTGAGCAATAACTAGC	For transcription of Gst tRNALeu mutants
pool_Gst_tDNALeu_mutant	GCGTAATACGACTCACTATAGCGGTCGTCGCGGAATGGCAGACGCGCTAGGTTGAGGGCCTAGTGGGGGCAACCCCGTGGAGGTTCAAGTCCTCTCGACCGCACCATGAGACCGGATCCGGATCCCCGCTGAGCAATAACTAGC	For transcription of Gst tRNALeu mutants
pool_Gst_tDNALeu_mutant	GCGTAATACGACTCACTATAGCGGTCGTGACGGAATGGCAGACGCGCTAGGTTGAGGGCCTAGTGGGGGCAACCCCGTGGAGGTTCAAGTCCTCTCGACCGCACCATGAGACCGGATCCGGATCCCCGCTGAGCAATAACTAGC	For transcription of Gst tRNALeu mutants
pool_Gst_tDNALeu_mutant	GCGTAATACGACTCACTATAGCGGTCGTGTCGGAATGGCAGACGCGCTAGGTTGAGGGCCTAGTGGGGGCAACCCCGTGGAGGTTCAAGTCCTCTCGACCGCACCATGAGACCGGATCCGGATCCCCGCTGAGCAATAACTAGC	For transcription of Gst tRNALeu mutants
pool_Gst_tDNALeu_mutant	GCGTAATACGACTCACTATAGCGGTCGTGCCGGAATGGCAGACGCGCTAGGTTGAGGGCCTAGTGGGGGCAACCCCGTGGAGGTTCAAGTCCTCTCGACCGCACCATGAGACCGGATCCGGATCCCCGCTGAGCAATAACTAGC	For transcription of Gst tRNALeu mutants
pool_Gst_tDNALeu_mutant	GCGTAATACGACTCACTATAGCGGTCGTGGAGGAATGGCAGACGCGCTAGGTTGAGGGCCTAGTGGGGGCAACCCCGTGGAGGTTCAAGTCCTCTCGACCGCACCATGAGACCGGATCCGGATCCCCGCTGAGCAATAACTAGC	For transcription of Gst tRNALeu mutants
pool_Gst_tDNALeu_mutant	GCGTAATACGACTCACTATAGCGGTCGTGGTGGAATGGCAGACGCGCTAGGTTGAGGGCCTAGTGGGGGCAACCCCGTGGAGGTTCAAGTCCTCTCGACCGCACCATGAGACCGGATCCGGATCCCCGCTGAGCAATAACTAGC	For transcription of Gst tRNALeu mutants
pool_Gst_tDNALeu_mutant	GCGTAATACGACTCACTATAGCGGTCGTGGGGGAATGGCAGACGCGCTAGGTTGAGGGCCTAGTGGGGGCAACCCCGTGGAGGTTCAAGTCCTCTCGACCGCACCATGAGACCGGATCCGGATCCCCGCTGAGCAATAACTAGC	For transcription of Gst tRNALeu mutants
pool_Gst_tDNALeu_mutant	GCGTAATACGACTCACTATAGCGGTCGTGGCAGAATGGCAGACGCGCTAGGTTGAGGGCCTAGTGGGGGCAACCCCGTGGAGGTTCAAGTCCTCTCGACCGCACCATGAGACCGGATCCGGATCCCCGCTGAGCAATAACTAGC	For transcription of Gst tRNALeu mutants
pool_Gst_tDNALeu_mutant	GCGTAATACGACTCACTATAGCGGTCGTGGCTGAATGGCAGACGCGCTAGGTTGAGGGCCTAGTGGGGGCAACCCCGTGGAGGTTCAAGTCCTCTCGACCGCACCATGAGACCGGATCCGGATCCCCGCTGAGCAATAACTAGC	For transcription of Gst tRNALeu mutants
pool_Gst_tDNALeu_mutant	GCGTAATACGACTCACTATAGCGGTCGTGGCCGAATGGCAGACGCGCTAGGTTGAGGGCCTAGTGGGGGCAACCCCGTGGAGGTTCAAGTCCTCTCGACCGCACCATGAGACCGGATCCGGATCCCCGCTGAGCAATAACTAGC	For transcription of Gst tRNALeu mutants
pool_Gst_tDNALeu_mutant	GCGTAATACGACTCACTATAGCGGTCGTGGCGAAATGGCAGACGCGCTAGGTTGAGGGCCTAGTGGGGGCAACCCCGTGGAGGTTCAAGTCCTCTCGACCGCACCATGAGACCGGATCCGGATCCCCGCTGAGCAATAACTAGC	For transcription of Gst tRNALeu mutants
pool_Gst_tDNALeu_mutant	GCGTAATACGACTCACTATAGCGGTCGTGGCGTAATGGCAGACGCGCTAGGTTGAGGGCCTAGTGGGGGCAACCCCGTGGAGGTTCAAGTCCTCTCGACCGCACCATGAGACCGGATCCGGATCCCCGCTGAGCAATAACTAGC	For transcription of Gst tRNALeu mutants
pool_Gst_tDNALeu_mutant	GCGTAATACGACTCACTATAGCGGTCGTGGCGCAATGGCAGACGCGCTAGGTTGAGGGCCTAGTGGGGGCAACCCCGTGGAGGTTCAAGTCCTCTCGACCGCACCATGAGACCGGATCCGGATCCCCGCTGAGCAATAACTAGC	For transcription of Gst tRNALeu mutants
pool_Gst_tDNALeu_mutant	GCGTAATACGACTCACTATAGCGGTCGTGGCGGTATGGCAGACGCGCTAGGTTGAGGGCCTAGTGGGGGCAACCCCGTGGAGGTTCAAGTCCTCTCGACCGCACCATGAGACCGGATCCGGATCCCCGCTGAGCAATAACTAGC	For transcription of Gst tRNALeu mutants
pool_Gst_tDNALeu_mutant	GCGTAATACGACTCACTATAGCGGTCGTGGCGGGATGGCAGACGCGCTAGGTTGAGGGCCTAGTGGGGGCAACCCCGTGGAGGTTCAAGTCCTCTCGACCGCACCATGAGACCGGATCCGGATCCCCGCTGAGCAATAACTAGC	For transcription of Gst tRNALeu mutants
pool_Gst_tDNALeu_mutant	GCGTAATACGACTCACTATAGCGGTCGTGGCGGCATGGCAGACGCGCTAGGTTGAGGGCCTAGTGGGGGCAACCCCGTGGAGGTTCAAGTCCTCTCGACCGCACCATGAGACCGGATCCGGATCCCCGCTGAGCAATAACTAGC	For transcription of Gst tRNALeu mutants
pool_Gst_tDNALeu_mutant	GCGTAATACGACTCACTATAGCGGTCGTGGCGGATTGGCAGACGCGCTAGGTTGAGGGCCTAGTGGGGGCAACCCCGTGGAGGTTCAAGTCCTCTCGACCGCACCATGAGACCGGATCCGGATCCCCGCTGAGCAATAACTAGC	For transcription of Gst tRNALeu mutants
pool_Gst_tDNALeu_mutant	GCGTAATACGACTCACTATAGCGGTCGTGGCGGAGTGGCAGACGCGCTAGGTTGAGGGCCTAGTGGGGGCAACCCCGTGGAGGTTCAAGTCCTCTCGACCGCACCATGAGACCGGATCCGGATCCCCGCTGAGCAATAACTAGC	For transcription of Gst tRNALeu mutants
pool_Gst_tDNALeu_mutant	GCGTAATACGACTCACTATAGCGGTCGTGGCGGACTGGCAGACGCGCTAGGTTGAGGGCCTAGTGGGGGCAACCCCGTGGAGGTTCAAGTCCTCTCGACCGCACCATGAGACCGGATCCGGATCCCCGCTGAGCAATAACTAGC	For transcription of Gst tRNALeu mutants
pool_Gst_tDNALeu_mutant	GCGTAATACGACTCACTATAGCGGTCGTGGCGGAAAGGCAGACGCGCTAGGTTGAGGGCCTAGTGGGGGCAACCCCGTGGAGGTTCAAGTCCTCTCGACCGCACCATGAGACCGGATCCGGATCCCCGCTGAGCAATAACTAGC	For transcription of Gst tRNALeu mutants
pool_Gst_tDNALeu_mutant	GCGTAATACGACTCACTATAGCGGTCGTGGCGGAAGGGCAGACGCGCTAGGTTGAGGGCCTAGTGGGGGCAACCCCGTGGAGGTTCAAGTCCTCTCGACCGCACCATGAGACCGGATCCGGATCCCCGCTGAGCAATAACTAGC	For transcription of Gst tRNALeu mutants
pool_Gst_tDNALeu_mutant	GCGTAATACGACTCACTATAGCGGTCGTGGCGGAACGGCAGACGCGCTAGGTTGAGGGCCTAGTGGGGGCAACCCCGTGGAGGTTCAAGTCCTCTCGACCGCACCATGAGACCGGATCCGGATCCCCGCTGAGCAATAACTAGC	For transcription of Gst tRNALeu mutants
pool_Gst_tDNALeu_mutant	GCGTAATACGACTCACTATAGCGGTCGTGGCGGAATAGCAGACGCGCTAGGTTGAGGGCCTAGTGGGGGCAACCCCGTGGAGGTTCAAGTCCTCTCGACCGCACCATGAGACCGGATCCGGATCCCCGCTGAGCAATAACTAGC	For transcription of Gst tRNALeu mutants
pool_Gst_tDNALeu_mutant	GCGTAATACGACTCACTATAGCGGTCGTGGCGGAATTGCAGACGCGCTAGGTTGAGGGCCTAGTGGGGGCAACCCCGTGGAGGTTCAAGTCCTCTCGACCGCACCATGAGACCGGATCCGGATCCCCGCTGAGCAATAACTAGC	For transcription of Gst tRNALeu mutants
pool_Gst_tDNALeu_mutant	GCGTAATACGACTCACTATAGCGGTCGTGGCGGAATCGCAGACGCGCTAGGTTGAGGGCCTAGTGGGGGCAACCCCGTGGAGGTTCAAGTCCTCTCGACCGCACCATGAGACCGGATCCGGATCCCCGCTGAGCAATAACTAGC	For transcription of Gst tRNALeu mutants
pool_Gst_tDNALeu_mutant	GCGTAATACGACTCACTATAGCGGTCGTGGCGGAATGACAGACGCGCTAGGTTGAGGGCCTAGTGGGGGCAACCCCGTGGAGGTTCAAGTCCTCTCGACCGCACCATGAGACCGGATCCGGATCCCCGCTGAGCAATAACTAGC	For transcription of Gst tRNALeu mutants
pool_Gst_tDNALeu_mutant	GCGTAATACGACTCACTATAGCGGTCGTGGCGGAATGTCAGACGCGCTAGGTTGAGGGCCTAGTGGGGGCAACCCCGTGGAGGTTCAAGTCCTCTCGACCGCACCATGAGACCGGATCCGGATCCCCGCTGAGCAATAACTAGC	For transcription of Gst tRNALeu mutants
pool_Gst_tDNALeu_mutant	GCGTAATACGACTCACTATAGCGGTCGTGGCGGAATGCCAGACGCGCTAGGTTGAGGGCCTAGTGGGGGCAACCCCGTGGAGGTTCAAGTCCTCTCGACCGCACCATGAGACCGGATCCGGATCCCCGCTGAGCAATAACTAGC	For transcription of Gst tRNALeu mutants
pool_Gst_tDNALeu_mutant	GCGTAATACGACTCACTATAGCGGTCGTGGCGGAATGGAAGACGCGCTAGGTTGAGGGCCTAGTGGGGGCAACCCCGTGGAGGTTCAAGTCCTCTCGACCGCACCATGAGACCGGATCCGGATCCCCGCTGAGCAATAACTAGC	For transcription of Gst tRNALeu mutants
pool_Gst_tDNALeu_mutant	GCGTAATACGACTCACTATAGCGGTCGTGGCGGAATGGTAGACGCGCTAGGTTGAGGGCCTAGTGGGGGCAACCCCGTGGAGGTTCAAGTCCTCTCGACCGCACCATGAGACCGGATCCGGATCCCCGCTGAGCAATAACTAGC	For transcription of Gst tRNALeu mutants
pool_Gst_tDNALeu_mutant	GCGTAATACGACTCACTATAGCGGTCGTGGCGGAATGGGAGACGCGCTAGGTTGAGGGCCTAGTGGGGGCAACCCCGTGGAGGTTCAAGTCCTCTCGACCGCACCATGAGACCGGATCCGGATCCCCGCTGAGCAATAACTAGC	For transcription of Gst tRNALeu mutants
pool_Gst_tDNALeu_mutant	GCGTAATACGACTCACTATAGCGGTCGTGGCGGAATGGCTGACGCGCTAGGTTGAGGGCCTAGTGGGGGCAACCCCGTGGAGGTTCAAGTCCTCTCGACCGCACCATGAGACCGGATCCGGATCCCCGCTGAGCAATAACTAGC	For transcription of Gst tRNALeu mutants
pool_Gst_tDNALeu_mutant	GCGTAATACGACTCACTATAGCGGTCGTGGCGGAATGGCGGACGCGCTAGGTTGAGGGCCTAGTGGGGGCAACCCCGTGGAGGTTCAAGTCCTCTCGACCGCACCATGAGACCGGATCCGGATCCCCGCTGAGCAATAACTAGC	For transcription of Gst tRNALeu mutants
pool_Gst_tDNALeu_mutant	GCGTAATACGACTCACTATAGCGGTCGTGGCGGAATGGCCGACGCGCTAGGTTGAGGGCCTAGTGGGGGCAACCCCGTGGAGGTTCAAGTCCTCTCGACCGCACCATGAGACCGGATCCGGATCCCCGCTGAGCAATAACTAGC	For transcription of Gst tRNALeu mutants
pool_Gst_tDNALeu_mutant	GCGTAATACGACTCACTATAGCGGTCGTGGCGGAATGGCAAACGCGCTAGGTTGAGGGCCTAGTGGGGGCAACCCCGTGGAGGTTCAAGTCCTCTCGACCGCACCATGAGACCGGATCCGGATCCCCGCTGAGCAATAACTAGC	For transcription of Gst tRNALeu mutants
pool_Gst_tDNALeu_mutant	GCGTAATACGACTCACTATAGCGGTCGTGGCGGAATGGCATACGCGCTAGGTTGAGGGCCTAGTGGGGGCAACCCCGTGGAGGTTCAAGTCCTCTCGACCGCACCATGAGACCGGATCCGGATCCCCGCTGAGCAATAACTAGC	For transcription of Gst tRNALeu mutants
pool_Gst_tDNALeu_mutant	GCGTAATACGACTCACTATAGCGGTCGTGGCGGAATGGCACACGCGCTAGGTTGAGGGCCTAGTGGGGGCAACCCCGTGGAGGTTCAAGTCCTCTCGACCGCACCATGAGACCGGATCCGGATCCCCGCTGAGCAATAACTAGC	For transcription of Gst tRNALeu mutants
pool_Gst_tDNALeu_mutant	GCGTAATACGACTCACTATAGCGGTCGTGGCGGAATGGCAGTCGCGCTAGGTTGAGGGCCTAGTGGGGGCAACCCCGTGGAGGTTCAAGTCCTCTCGACCGCACCATGAGACCGGATCCGGATCCCCGCTGAGCAATAACTAGC	For transcription of Gst tRNALeu mutants
pool_Gst_tDNALeu_mutant	GCGTAATACGACTCACTATAGCGGTCGTGGCGGAATGGCAGGCGCGCTAGGTTGAGGGCCTAGTGGGGGCAACCCCGTGGAGGTTCAAGTCCTCTCGACCGCACCATGAGACCGGATCCGGATCCCCGCTGAGCAATAACTAGC	For transcription of Gst tRNALeu mutants
pool_Gst_tDNALeu_mutant	GCGTAATACGACTCACTATAGCGGTCGTGGCGGAATGGCAGCCGCGCTAGGTTGAGGGCCTAGTGGGGGCAACCCCGTGGAGGTTCAAGTCCTCTCGACCGCACCATGAGACCGGATCCGGATCCCCGCTGAGCAATAACTAGC	For transcription of Gst tRNALeu mutants
pool_Gst_tDNALeu_mutant	GCGTAATACGACTCACTATAGCGGTCGTGGCGGAATGGCAGAAGCGCTAGGTTGAGGGCCTAGTGGGGGCAACCCCGTGGAGGTTCAAGTCCTCTCGACCGCACCATGAGACCGGATCCGGATCCCCGCTGAGCAATAACTAGC	For transcription of Gst tRNALeu mutants
pool_Gst_tDNALeu_mutant	GCGTAATACGACTCACTATAGCGGTCGTGGCGGAATGGCAGATGCGCTAGGTTGAGGGCCTAGTGGGGGCAACCCCGTGGAGGTTCAAGTCCTCTCGACCGCACCATGAGACCGGATCCGGATCCCCGCTGAGCAATAACTAGC	For transcription of Gst tRNALeu mutants
pool_Gst_tDNALeu_mutant	GCGTAATACGACTCACTATAGCGGTCGTGGCGGAATGGCAGAGGCGCTAGGTTGAGGGCCTAGTGGGGGCAACCCCGTGGAGGTTCAAGTCCTCTCGACCGCACCATGAGACCGGATCCGGATCCCCGCTGAGCAATAACTAGC	For transcription of Gst tRNALeu mutants
pool_Gst_tDNALeu_mutant	GCGTAATACGACTCACTATAGCGGTCGTGGCGGAATGGCAGACACGCTAGGTTGAGGGCCTAGTGGGGGCAACCCCGTGGAGGTTCAAGTCCTCTCGACCGCACCATGAGACCGGATCCGGATCCCCGCTGAGCAATAACTAGC	For transcription of Gst tRNALeu mutants
pool_Gst_tDNALeu_mutant	GCGTAATACGACTCACTATAGCGGTCGTGGCGGAATGGCAGACTCGCTAGGTTGAGGGCCTAGTGGGGGCAACCCCGTGGAGGTTCAAGTCCTCTCGACCGCACCATGAGACCGGATCCGGATCCCCGCTGAGCAATAACTAGC	For transcription of Gst tRNALeu mutants
pool_Gst_tDNALeu_mutant	GCGTAATACGACTCACTATAGCGGTCGTGGCGGAATGGCAGACCCGCTAGGTTGAGGGCCTAGTGGGGGCAACCCCGTGGAGGTTCAAGTCCTCTCGACCGCACCATGAGACCGGATCCGGATCCCCGCTGAGCAATAACTAGC	For transcription of Gst tRNALeu mutants
pool_Gst_tDNALeu_mutant	GCGTAATACGACTCACTATAGCGGTCGTGGCGGAATGGCAGACGAGCTAGGTTGAGGGCCTAGTGGGGGCAACCCCGTGGAGGTTCAAGTCCTCTCGACCGCACCATGAGACCGGATCCGGATCCCCGCTGAGCAATAACTAGC	For transcription of Gst tRNALeu mutants
pool_Gst_tDNALeu_mutant	GCGTAATACGACTCACTATAGCGGTCGTGGCGGAATGGCAGACGTGCTAGGTTGAGGGCCTAGTGGGGGCAACCCCGTGGAGGTTCAAGTCCTCTCGACCGCACCATGAGACCGGATCCGGATCCCCGCTGAGCAATAACTAGC	For transcription of Gst tRNALeu mutants
pool_Gst_tDNALeu_mutant	GCGTAATACGACTCACTATAGCGGTCGTGGCGGAATGGCAGACGGGCTAGGTTGAGGGCCTAGTGGGGGCAACCCCGTGGAGGTTCAAGTCCTCTCGACCGCACCATGAGACCGGATCCGGATCCCCGCTGAGCAATAACTAGC	For transcription of Gst tRNALeu mutants
pool_Gst_tDNALeu_mutant	GCGTAATACGACTCACTATAGCGGTCGTGGCGGAATGGCAGACGCACTAGGTTGAGGGCCTAGTGGGGGCAACCCCGTGGAGGTTCAAGTCCTCTCGACCGCACCATGAGACCGGATCCGGATCCCCGCTGAGCAATAACTAGC	For transcription of Gst tRNALeu mutants
pool_Gst_tDNALeu_mutant	GCGTAATACGACTCACTATAGCGGTCGTGGCGGAATGGCAGACGCTCTAGGTTGAGGGCCTAGTGGGGGCAACCCCGTGGAGGTTCAAGTCCTCTCGACCGCACCATGAGACCGGATCCGGATCCCCGCTGAGCAATAACTAGC	For transcription of Gst tRNALeu mutants
pool_Gst_tDNALeu_mutant	GCGTAATACGACTCACTATAGCGGTCGTGGCGGAATGGCAGACGCCCTAGGTTGAGGGCCTAGTGGGGGCAACCCCGTGGAGGTTCAAGTCCTCTCGACCGCACCATGAGACCGGATCCGGATCCCCGCTGAGCAATAACTAGC	For transcription of Gst tRNALeu mutants
pool_Gst_tDNALeu_mutant	GCGTAATACGACTCACTATAGCGGTCGTGGCGGAATGGCAGACGCGATAGGTTGAGGGCCTAGTGGGGGCAACCCCGTGGAGGTTCAAGTCCTCTCGACCGCACCATGAGACCGGATCCGGATCCCCGCTGAGCAATAACTAGC	For transcription of Gst tRNALeu mutants
pool_Gst_tDNALeu_mutant	GCGTAATACGACTCACTATAGCGGTCGTGGCGGAATGGCAGACGCGTTAGGTTGAGGGCCTAGTGGGGGCAACCCCGTGGAGGTTCAAGTCCTCTCGACCGCACCATGAGACCGGATCCGGATCCCCGCTGAGCAATAACTAGC	For transcription of Gst tRNALeu mutants
pool_Gst_tDNALeu_mutant	GCGTAATACGACTCACTATAGCGGTCGTGGCGGAATGGCAGACGCGGTAGGTTGAGGGCCTAGTGGGGGCAACCCCGTGGAGGTTCAAGTCCTCTCGACCGCACCATGAGACCGGATCCGGATCCCCGCTGAGCAATAACTAGC	For transcription of Gst tRNALeu mutants
pool_Gst_tDNALeu_mutant	GCGTAATACGACTCACTATAGCGGTCGTGGCGGAATGGCAGACGCGCAAGGTTGAGGGCCTAGTGGGGGCAACCCCGTGGAGGTTCAAGTCCTCTCGACCGCACCATGAGACCGGATCCGGATCCCCGCTGAGCAATAACTAGC	For transcription of Gst tRNALeu mutants
pool_Gst_tDNALeu_mutant	GCGTAATACGACTCACTATAGCGGTCGTGGCGGAATGGCAGACGCGCGAGGTTGAGGGCCTAGTGGGGGCAACCCCGTGGAGGTTCAAGTCCTCTCGACCGCACCATGAGACCGGATCCGGATCCCCGCTGAGCAATAACTAGC	For transcription of Gst tRNALeu mutants
pool_Gst_tDNALeu_mutant	GCGTAATACGACTCACTATAGCGGTCGTGGCGGAATGGCAGACGCGCCAGGTTGAGGGCCTAGTGGGGGCAACCCCGTGGAGGTTCAAGTCCTCTCGACCGCACCATGAGACCGGATCCGGATCCCCGCTGAGCAATAACTAGC	For transcription of Gst tRNALeu mutants
pool_Gst_tDNALeu_mutant	GCGTAATACGACTCACTATAGCGGTCGTGGCGGAATGGCAGACGCGCTTGGTTGAGGGCCTAGTGGGGGCAACCCCGTGGAGGTTCAAGTCCTCTCGACCGCACCATGAGACCGGATCCGGATCCCCGCTGAGCAATAACTAGC	For transcription of Gst tRNALeu mutants
pool_Gst_tDNALeu_mutant	GCGTAATACGACTCACTATAGCGGTCGTGGCGGAATGGCAGACGCGCTGGGTTGAGGGCCTAGTGGGGGCAACCCCGTGGAGGTTCAAGTCCTCTCGACCGCACCATGAGACCGGATCCGGATCCCCGCTGAGCAATAACTAGC	For transcription of Gst tRNALeu mutants
pool_Gst_tDNALeu_mutant	GCGTAATACGACTCACTATAGCGGTCGTGGCGGAATGGCAGACGCGCTCGGTTGAGGGCCTAGTGGGGGCAACCCCGTGGAGGTTCAAGTCCTCTCGACCGCACCATGAGACCGGATCCGGATCCCCGCTGAGCAATAACTAGC	For transcription of Gst tRNALeu mutants
pool_Gst_tDNALeu_mutant	GCGTAATACGACTCACTATAGCGGTCGTGGCGGAATGGCAGACGCGCTAAGTTGAGGGCCTAGTGGGGGCAACCCCGTGGAGGTTCAAGTCCTCTCGACCGCACCATGAGACCGGATCCGGATCCCCGCTGAGCAATAACTAGC	For transcription of Gst tRNALeu mutants
pool_Gst_tDNALeu_mutant	GCGTAATACGACTCACTATAGCGGTCGTGGCGGAATGGCAGACGCGCTATGTTGAGGGCCTAGTGGGGGCAACCCCGTGGAGGTTCAAGTCCTCTCGACCGCACCATGAGACCGGATCCGGATCCCCGCTGAGCAATAACTAGC	For transcription of Gst tRNALeu mutants
pool_Gst_tDNALeu_mutant	GCGTAATACGACTCACTATAGCGGTCGTGGCGGAATGGCAGACGCGCTACGTTGAGGGCCTAGTGGGGGCAACCCCGTGGAGGTTCAAGTCCTCTCGACCGCACCATGAGACCGGATCCGGATCCCCGCTGAGCAATAACTAGC	For transcription of Gst tRNALeu mutants
pool_Gst_tDNALeu_mutant	GCGTAATACGACTCACTATAGCGGTCGTGGCGGAATGGCAGACGCGCTAGATTGAGGGCCTAGTGGGGGCAACCCCGTGGAGGTTCAAGTCCTCTCGACCGCACCATGAGACCGGATCCGGATCCCCGCTGAGCAATAACTAGC	For transcription of Gst tRNALeu mutants
pool_Gst_tDNALeu_mutant	GCGTAATACGACTCACTATAGCGGTCGTGGCGGAATGGCAGACGCGCTAGTTTGAGGGCCTAGTGGGGGCAACCCCGTGGAGGTTCAAGTCCTCTCGACCGCACCATGAGACCGGATCCGGATCCCCGCTGAGCAATAACTAGC	For transcription of Gst tRNALeu mutants
pool_Gst_tDNALeu_mutant	GCGTAATACGACTCACTATAGCGGTCGTGGCGGAATGGCAGACGCGCTAGCTTGAGGGCCTAGTGGGGGCAACCCCGTGGAGGTTCAAGTCCTCTCGACCGCACCATGAGACCGGATCCGGATCCCCGCTGAGCAATAACTAGC	For transcription of Gst tRNALeu mutants
pool_Gst_tDNALeu_mutant	GCGTAATACGACTCACTATAGCGGTCGTGGCGGAATGGCAGACGCGCTAGGATGAGGGCCTAGTGGGGGCAACCCCGTGGAGGTTCAAGTCCTCTCGACCGCACCATGAGACCGGATCCGGATCCCCGCTGAGCAATAACTAGC	For transcription of Gst tRNALeu mutants
pool_Gst_tDNALeu_mutant	GCGTAATACGACTCACTATAGCGGTCGTGGCGGAATGGCAGACGCGCTAGGGTGAGGGCCTAGTGGGGGCAACCCCGTGGAGGTTCAAGTCCTCTCGACCGCACCATGAGACCGGATCCGGATCCCCGCTGAGCAATAACTAGC	For transcription of Gst tRNALeu mutants
pool_Gst_tDNALeu_mutant	GCGTAATACGACTCACTATAGCGGTCGTGGCGGAATGGCAGACGCGCTAGGCTGAGGGCCTAGTGGGGGCAACCCCGTGGAGGTTCAAGTCCTCTCGACCGCACCATGAGACCGGATCCGGATCCCCGCTGAGCAATAACTAGC	For transcription of Gst tRNALeu mutants
pool_Gst_tDNALeu_mutant	GCGTAATACGACTCACTATAGCGGTCGTGGCGGAATGGCAGACGCGCTAGGTAGAGGGCCTAGTGGGGGCAACCCCGTGGAGGTTCAAGTCCTCTCGACCGCACCATGAGACCGGATCCGGATCCCCGCTGAGCAATAACTAGC	For transcription of Gst tRNALeu mutants
pool_Gst_tDNALeu_mutant	GCGTAATACGACTCACTATAGCGGTCGTGGCGGAATGGCAGACGCGCTAGGTGGAGGGCCTAGTGGGGGCAACCCCGTGGAGGTTCAAGTCCTCTCGACCGCACCATGAGACCGGATCCGGATCCCCGCTGAGCAATAACTAGC	For transcription of Gst tRNALeu mutants
pool_Gst_tDNALeu_mutant	GCGTAATACGACTCACTATAGCGGTCGTGGCGGAATGGCAGACGCGCTAGGTCGAGGGCCTAGTGGGGGCAACCCCGTGGAGGTTCAAGTCCTCTCGACCGCACCATGAGACCGGATCCGGATCCCCGCTGAGCAATAACTAGC	For transcription of Gst tRNALeu mutants
pool_Gst_tDNALeu_mutant	GCGTAATACGACTCACTATAGCGGTCGTGGCGGAATGGCAGACGCGCTAGGTTAAGGGCCTAGTGGGGGCAACCCCGTGGAGGTTCAAGTCCTCTCGACCGCACCATGAGACCGGATCCGGATCCCCGCTGAGCAATAACTAGC	For transcription of Gst tRNALeu mutants
pool_Gst_tDNALeu_mutant	GCGTAATACGACTCACTATAGCGGTCGTGGCGGAATGGCAGACGCGCTAGGTTTAGGGCCTAGTGGGGGCAACCCCGTGGAGGTTCAAGTCCTCTCGACCGCACCATGAGACCGGATCCGGATCCCCGCTGAGCAATAACTAGC	For transcription of Gst tRNALeu mutants
pool_Gst_tDNALeu_mutant	GCGTAATACGACTCACTATAGCGGTCGTGGCGGAATGGCAGACGCGCTAGGTTCAGGGCCTAGTGGGGGCAACCCCGTGGAGGTTCAAGTCCTCTCGACCGCACCATGAGACCGGATCCGGATCCCCGCTGAGCAATAACTAGC	For transcription of Gst tRNALeu mutants
pool_Gst_tDNALeu_mutant	GCGTAATACGACTCACTATAGCGGTCGTGGCGGAATGGCAGACGCGCTAGGTTGTGGGCCTAGTGGGGGCAACCCCGTGGAGGTTCAAGTCCTCTCGACCGCACCATGAGACCGGATCCGGATCCCCGCTGAGCAATAACTAGC	For transcription of Gst tRNALeu mutants
pool_Gst_tDNALeu_mutant	GCGTAATACGACTCACTATAGCGGTCGTGGCGGAATGGCAGACGCGCTAGGTTGGGGGCCTAGTGGGGGCAACCCCGTGGAGGTTCAAGTCCTCTCGACCGCACCATGAGACCGGATCCGGATCCCCGCTGAGCAATAACTAGC	For transcription of Gst tRNALeu mutants
pool_Gst_tDNALeu_mutant	GCGTAATACGACTCACTATAGCGGTCGTGGCGGAATGGCAGACGCGCTAGGTTGCGGGCCTAGTGGGGGCAACCCCGTGGAGGTTCAAGTCCTCTCGACCGCACCATGAGACCGGATCCGGATCCCCGCTGAGCAATAACTAGC	For transcription of Gst tRNALeu mutants
pool_Gst_tDNALeu_mutant	GCGTAATACGACTCACTATAGCGGTCGTGGCGGAATGGCAGACGCGCTAGGTTGAAGGCCTAGTGGGGGCAACCCCGTGGAGGTTCAAGTCCTCTCGACCGCACCATGAGACCGGATCCGGATCCCCGCTGAGCAATAACTAGC	For transcription of Gst tRNALeu mutants
pool_Gst_tDNALeu_mutant	GCGTAATACGACTCACTATAGCGGTCGTGGCGGAATGGCAGACGCGCTAGGTTGATGGCCTAGTGGGGGCAACCCCGTGGAGGTTCAAGTCCTCTCGACCGCACCATGAGACCGGATCCGGATCCCCGCTGAGCAATAACTAGC	For transcription of Gst tRNALeu mutants
pool_Gst_tDNALeu_mutant	GCGTAATACGACTCACTATAGCGGTCGTGGCGGAATGGCAGACGCGCTAGGTTGACGGCCTAGTGGGGGCAACCCCGTGGAGGTTCAAGTCCTCTCGACCGCACCATGAGACCGGATCCGGATCCCCGCTGAGCAATAACTAGC	For transcription of Gst tRNALeu mutants
pool_Gst_tDNALeu_mutant	GCGTAATACGACTCACTATAGCGGTCGTGGCGGAATGGCAGACGCGCTAGGTTGAGAGCCTAGTGGGGGCAACCCCGTGGAGGTTCAAGTCCTCTCGACCGCACCATGAGACCGGATCCGGATCCCCGCTGAGCAATAACTAGC	For transcription of Gst tRNALeu mutants
pool_Gst_tDNALeu_mutant	GCGTAATACGACTCACTATAGCGGTCGTGGCGGAATGGCAGACGCGCTAGGTTGAGTGCCTAGTGGGGGCAACCCCGTGGAGGTTCAAGTCCTCTCGACCGCACCATGAGACCGGATCCGGATCCCCGCTGAGCAATAACTAGC	For transcription of Gst tRNALeu mutants
pool_Gst_tDNALeu_mutant	GCGTAATACGACTCACTATAGCGGTCGTGGCGGAATGGCAGACGCGCTAGGTTGAGCGCCTAGTGGGGGCAACCCCGTGGAGGTTCAAGTCCTCTCGACCGCACCATGAGACCGGATCCGGATCCCCGCTGAGCAATAACTAGC	For transcription of Gst tRNALeu mutants
pool_Gst_tDNALeu_mutant	GCGTAATACGACTCACTATAGCGGTCGTGGCGGAATGGCAGACGCGCTAGGTTGAGGACCTAGTGGGGGCAACCCCGTGGAGGTTCAAGTCCTCTCGACCGCACCATGAGACCGGATCCGGATCCCCGCTGAGCAATAACTAGC	For transcription of Gst tRNALeu mutants
pool_Gst_tDNALeu_mutant	GCGTAATACGACTCACTATAGCGGTCGTGGCGGAATGGCAGACGCGCTAGGTTGAGGTCCTAGTGGGGGCAACCCCGTGGAGGTTCAAGTCCTCTCGACCGCACCATGAGACCGGATCCGGATCCCCGCTGAGCAATAACTAGC	For transcription of Gst tRNALeu mutants
pool_Gst_tDNALeu_mutant	GCGTAATACGACTCACTATAGCGGTCGTGGCGGAATGGCAGACGCGCTAGGTTGAGGCCCTAGTGGGGGCAACCCCGTGGAGGTTCAAGTCCTCTCGACCGCACCATGAGACCGGATCCGGATCCCCGCTGAGCAATAACTAGC	For transcription of Gst tRNALeu mutants
pool_Gst_tDNALeu_mutant	GCGTAATACGACTCACTATAGCGGTCGTGGCGGAATGGCAGACGCGCTAGGTTGAGGGACTAGTGGGGGCAACCCCGTGGAGGTTCAAGTCCTCTCGACCGCACCATGAGACCGGATCCGGATCCCCGCTGAGCAATAACTAGC	For transcription of Gst tRNALeu mutants
pool_Gst_tDNALeu_mutant	GCGTAATACGACTCACTATAGCGGTCGTGGCGGAATGGCAGACGCGCTAGGTTGAGGGTCTAGTGGGGGCAACCCCGTGGAGGTTCAAGTCCTCTCGACCGCACCATGAGACCGGATCCGGATCCCCGCTGAGCAATAACTAGC	For transcription of Gst tRNALeu mutants
pool_Gst_tDNALeu_mutant	GCGTAATACGACTCACTATAGCGGTCGTGGCGGAATGGCAGACGCGCTAGGTTGAGGGGCTAGTGGGGGCAACCCCGTGGAGGTTCAAGTCCTCTCGACCGCACCATGAGACCGGATCCGGATCCCCGCTGAGCAATAACTAGC	For transcription of Gst tRNALeu mutants
pool_Gst_tDNALeu_mutant	GCGTAATACGACTCACTATAGCGGTCGTGGCGGAATGGCAGACGCGCTAGGTTGAGGGCATAGTGGGGGCAACCCCGTGGAGGTTCAAGTCCTCTCGACCGCACCATGAGACCGGATCCGGATCCCCGCTGAGCAATAACTAGC	For transcription of Gst tRNALeu mutants
pool_Gst_tDNALeu_mutant	GCGTAATACGACTCACTATAGCGGTCGTGGCGGAATGGCAGACGCGCTAGGTTGAGGGCTTAGTGGGGGCAACCCCGTGGAGGTTCAAGTCCTCTCGACCGCACCATGAGACCGGATCCGGATCCCCGCTGAGCAATAACTAGC	For transcription of Gst tRNALeu mutants
pool_Gst_tDNALeu_mutant	GCGTAATACGACTCACTATAGCGGTCGTGGCGGAATGGCAGACGCGCTAGGTTGAGGGCGTAGTGGGGGCAACCCCGTGGAGGTTCAAGTCCTCTCGACCGCACCATGAGACCGGATCCGGATCCCCGCTGAGCAATAACTAGC	For transcription of Gst tRNALeu mutants
pool_Gst_tDNALeu_mutant	GCGTAATACGACTCACTATAGCGGTCGTGGCGGAATGGCAGACGCGCTAGGTTGAGGGCCAAGTGGGGGCAACCCCGTGGAGGTTCAAGTCCTCTCGACCGCACCATGAGACCGGATCCGGATCCCCGCTGAGCAATAACTAGC	For transcription of Gst tRNALeu mutants
pool_Gst_tDNALeu_mutant	GCGTAATACGACTCACTATAGCGGTCGTGGCGGAATGGCAGACGCGCTAGGTTGAGGGCCGAGTGGGGGCAACCCCGTGGAGGTTCAAGTCCTCTCGACCGCACCATGAGACCGGATCCGGATCCCCGCTGAGCAATAACTAGC	For transcription of Gst tRNALeu mutants
pool_Gst_tDNALeu_mutant	GCGTAATACGACTCACTATAGCGGTCGTGGCGGAATGGCAGACGCGCTAGGTTGAGGGCCCAGTGGGGGCAACCCCGTGGAGGTTCAAGTCCTCTCGACCGCACCATGAGACCGGATCCGGATCCCCGCTGAGCAATAACTAGC	For transcription of Gst tRNALeu mutants
pool_Gst_tDNALeu_mutant	GCGTAATACGACTCACTATAGCGGTCGTGGCGGAATGGCAGACGCGCTAGGTTGAGGGCCTTGTGGGGGCAACCCCGTGGAGGTTCAAGTCCTCTCGACCGCACCATGAGACCGGATCCGGATCCCCGCTGAGCAATAACTAGC	For transcription of Gst tRNALeu mutants
pool_Gst_tDNALeu_mutant	GCGTAATACGACTCACTATAGCGGTCGTGGCGGAATGGCAGACGCGCTAGGTTGAGGGCCTGGTGGGGGCAACCCCGTGGAGGTTCAAGTCCTCTCGACCGCACCATGAGACCGGATCCGGATCCCCGCTGAGCAATAACTAGC	For transcription of Gst tRNALeu mutants
pool_Gst_tDNALeu_mutant	GCGTAATACGACTCACTATAGCGGTCGTGGCGGAATGGCAGACGCGCTAGGTTGAGGGCCTCGTGGGGGCAACCCCGTGGAGGTTCAAGTCCTCTCGACCGCACCATGAGACCGGATCCGGATCCCCGCTGAGCAATAACTAGC	For transcription of Gst tRNALeu mutants
pool_Gst_tDNALeu_mutant	GCGTAATACGACTCACTATAGCGGTCGTGGCGGAATGGCAGACGCGCTAGGTTGAGGGCCTAATGGGGGCAACCCCGTGGAGGTTCAAGTCCTCTCGACCGCACCATGAGACCGGATCCGGATCCCCGCTGAGCAATAACTAGC	For transcription of Gst tRNALeu mutants
pool_Gst_tDNALeu_mutant	GCGTAATACGACTCACTATAGCGGTCGTGGCGGAATGGCAGACGCGCTAGGTTGAGGGCCTATTGGGGGCAACCCCGTGGAGGTTCAAGTCCTCTCGACCGCACCATGAGACCGGATCCGGATCCCCGCTGAGCAATAACTAGC	For transcription of Gst tRNALeu mutants
pool_Gst_tDNALeu_mutant	GCGTAATACGACTCACTATAGCGGTCGTGGCGGAATGGCAGACGCGCTAGGTTGAGGGCCTACTGGGGGCAACCCCGTGGAGGTTCAAGTCCTCTCGACCGCACCATGAGACCGGATCCGGATCCCCGCTGAGCAATAACTAGC	For transcription of Gst tRNALeu mutants
pool_Gst_tDNALeu_mutant	GCGTAATACGACTCACTATAGCGGTCGTGGCGGAATGGCAGACGCGCTAGGTTGAGGGCCTAGAGGGGGCAACCCCGTGGAGGTTCAAGTCCTCTCGACCGCACCATGAGACCGGATCCGGATCCCCGCTGAGCAATAACTAGC	For transcription of Gst tRNALeu mutants
pool_Gst_tDNALeu_mutant	GCGTAATACGACTCACTATAGCGGTCGTGGCGGAATGGCAGACGCGCTAGGTTGAGGGCCTAGGGGGGGCAACCCCGTGGAGGTTCAAGTCCTCTCGACCGCACCATGAGACCGGATCCGGATCCCCGCTGAGCAATAACTAGC	For transcription of Gst tRNALeu mutants
pool_Gst_tDNALeu_mutant	GCGTAATACGACTCACTATAGCGGTCGTGGCGGAATGGCAGACGCGCTAGGTTGAGGGCCTAGCGGGGGCAACCCCGTGGAGGTTCAAGTCCTCTCGACCGCACCATGAGACCGGATCCGGATCCCCGCTGAGCAATAACTAGC	For transcription of Gst tRNALeu mutants
pool_Gst_tDNALeu_mutant	GCGTAATACGACTCACTATAGCGGTCGTGGCGGAATGGCAGACGCGCTAGGTTGAGGGCCTAGTAGGGGCAACCCCGTGGAGGTTCAAGTCCTCTCGACCGCACCATGAGACCGGATCCGGATCCCCGCTGAGCAATAACTAGC	For transcription of Gst tRNALeu mutants
pool_Gst_tDNALeu_mutant	GCGTAATACGACTCACTATAGCGGTCGTGGCGGAATGGCAGACGCGCTAGGTTGAGGGCCTAGTTGGGGCAACCCCGTGGAGGTTCAAGTCCTCTCGACCGCACCATGAGACCGGATCCGGATCCCCGCTGAGCAATAACTAGC	For transcription of Gst tRNALeu mutants
pool_Gst_tDNALeu_mutant	GCGTAATACGACTCACTATAGCGGTCGTGGCGGAATGGCAGACGCGCTAGGTTGAGGGCCTAGTCGGGGCAACCCCGTGGAGGTTCAAGTCCTCTCGACCGCACCATGAGACCGGATCCGGATCCCCGCTGAGCAATAACTAGC	For transcription of Gst tRNALeu mutants
pool_Gst_tDNALeu_mutant	GCGTAATACGACTCACTATAGCGGTCGTGGCGGAATGGCAGACGCGCTAGGTTGAGGGCCTAGTGAGGGCAACCCCGTGGAGGTTCAAGTCCTCTCGACCGCACCATGAGACCGGATCCGGATCCCCGCTGAGCAATAACTAGC	For transcription of Gst tRNALeu mutants
pool_Gst_tDNALeu_mutant	GCGTAATACGACTCACTATAGCGGTCGTGGCGGAATGGCAGACGCGCTAGGTTGAGGGCCTAGTGTGGGCAACCCCGTGGAGGTTCAAGTCCTCTCGACCGCACCATGAGACCGGATCCGGATCCCCGCTGAGCAATAACTAGC	For transcription of Gst tRNALeu mutants
pool_Gst_tDNALeu_mutant	GCGTAATACGACTCACTATAGCGGTCGTGGCGGAATGGCAGACGCGCTAGGTTGAGGGCCTAGTGCGGGCAACCCCGTGGAGGTTCAAGTCCTCTCGACCGCACCATGAGACCGGATCCGGATCCCCGCTGAGCAATAACTAGC	For transcription of Gst tRNALeu mutants
pool_Gst_tDNALeu_mutant	GCGTAATACGACTCACTATAGCGGTCGTGGCGGAATGGCAGACGCGCTAGGTTGAGGGCCTAGTGGAGGCAACCCCGTGGAGGTTCAAGTCCTCTCGACCGCACCATGAGACCGGATCCGGATCCCCGCTGAGCAATAACTAGC	For transcription of Gst tRNALeu mutants
pool_Gst_tDNALeu_mutant	GCGTAATACGACTCACTATAGCGGTCGTGGCGGAATGGCAGACGCGCTAGGTTGAGGGCCTAGTGGTGGCAACCCCGTGGAGGTTCAAGTCCTCTCGACCGCACCATGAGACCGGATCCGGATCCCCGCTGAGCAATAACTAGC	For transcription of Gst tRNALeu mutants
pool_Gst_tDNALeu_mutant	GCGTAATACGACTCACTATAGCGGTCGTGGCGGAATGGCAGACGCGCTAGGTTGAGGGCCTAGTGGCGGCAACCCCGTGGAGGTTCAAGTCCTCTCGACCGCACCATGAGACCGGATCCGGATCCCCGCTGAGCAATAACTAGC	For transcription of Gst tRNALeu mutants
pool_Gst_tDNALeu_mutant	GCGTAATACGACTCACTATAGCGGTCGTGGCGGAATGGCAGACGCGCTAGGTTGAGGGCCTAGTGGGAGCAACCCCGTGGAGGTTCAAGTCCTCTCGACCGCACCATGAGACCGGATCCGGATCCCCGCTGAGCAATAACTAGC	For transcription of Gst tRNALeu mutants
pool_Gst_tDNALeu_mutant	GCGTAATACGACTCACTATAGCGGTCGTGGCGGAATGGCAGACGCGCTAGGTTGAGGGCCTAGTGGGTGCAACCCCGTGGAGGTTCAAGTCCTCTCGACCGCACCATGAGACCGGATCCGGATCCCCGCTGAGCAATAACTAGC	For transcription of Gst tRNALeu mutants
pool_Gst_tDNALeu_mutant	GCGTAATACGACTCACTATAGCGGTCGTGGCGGAATGGCAGACGCGCTAGGTTGAGGGCCTAGTGGGCGCAACCCCGTGGAGGTTCAAGTCCTCTCGACCGCACCATGAGACCGGATCCGGATCCCCGCTGAGCAATAACTAGC	For transcription of Gst tRNALeu mutants
pool_Gst_tDNALeu_mutant	GCGTAATACGACTCACTATAGCGGTCGTGGCGGAATGGCAGACGCGCTAGGTTGAGGGCCTAGTGGGGACAACCCCGTGGAGGTTCAAGTCCTCTCGACCGCACCATGAGACCGGATCCGGATCCCCGCTGAGCAATAACTAGC	For transcription of Gst tRNALeu mutants
pool_Gst_tDNALeu_mutant	GCGTAATACGACTCACTATAGCGGTCGTGGCGGAATGGCAGACGCGCTAGGTTGAGGGCCTAGTGGGGTCAACCCCGTGGAGGTTCAAGTCCTCTCGACCGCACCATGAGACCGGATCCGGATCCCCGCTGAGCAATAACTAGC	For transcription of Gst tRNALeu mutants
pool_Gst_tDNALeu_mutant	GCGTAATACGACTCACTATAGCGGTCGTGGCGGAATGGCAGACGCGCTAGGTTGAGGGCCTAGTGGGGCCAACCCCGTGGAGGTTCAAGTCCTCTCGACCGCACCATGAGACCGGATCCGGATCCCCGCTGAGCAATAACTAGC	For transcription of Gst tRNALeu mutants
pool_Gst_tDNALeu_mutant	GCGTAATACGACTCACTATAGCGGTCGTGGCGGAATGGCAGACGCGCTAGGTTGAGGGCCTAGTGGGGGAAACCCCGTGGAGGTTCAAGTCCTCTCGACCGCACCATGAGACCGGATCCGGATCCCCGCTGAGCAATAACTAGC	For transcription of Gst tRNALeu mutants
pool_Gst_tDNALeu_mutant	GCGTAATACGACTCACTATAGCGGTCGTGGCGGAATGGCAGACGCGCTAGGTTGAGGGCCTAGTGGGGGTAACCCCGTGGAGGTTCAAGTCCTCTCGACCGCACCATGAGACCGGATCCGGATCCCCGCTGAGCAATAACTAGC	For transcription of Gst tRNALeu mutants
pool_Gst_tDNALeu_mutant	GCGTAATACGACTCACTATAGCGGTCGTGGCGGAATGGCAGACGCGCTAGGTTGAGGGCCTAGTGGGGGGAACCCCGTGGAGGTTCAAGTCCTCTCGACCGCACCATGAGACCGGATCCGGATCCCCGCTGAGCAATAACTAGC	For transcription of Gst tRNALeu mutants
pool_Gst_tDNALeu_mutant	GCGTAATACGACTCACTATAGCGGTCGTGGCGGAATGGCAGACGCGCTAGGTTGAGGGCCTAGTGGGGGCTACCCCGTGGAGGTTCAAGTCCTCTCGACCGCACCATGAGACCGGATCCGGATCCCCGCTGAGCAATAACTAGC	For transcription of Gst tRNALeu mutants
pool_Gst_tDNALeu_mutant	GCGTAATACGACTCACTATAGCGGTCGTGGCGGAATGGCAGACGCGCTAGGTTGAGGGCCTAGTGGGGGCGACCCCGTGGAGGTTCAAGTCCTCTCGACCGCACCATGAGACCGGATCCGGATCCCCGCTGAGCAATAACTAGC	For transcription of Gst tRNALeu mutants
pool_Gst_tDNALeu_mutant	GCGTAATACGACTCACTATAGCGGTCGTGGCGGAATGGCAGACGCGCTAGGTTGAGGGCCTAGTGGGGGCCACCCCGTGGAGGTTCAAGTCCTCTCGACCGCACCATGAGACCGGATCCGGATCCCCGCTGAGCAATAACTAGC	For transcription of Gst tRNALeu mutants
pool_Gst_tDNALeu_mutant	GCGTAATACGACTCACTATAGCGGTCGTGGCGGAATGGCAGACGCGCTAGGTTGAGGGCCTAGTGGGGGCATCCCCGTGGAGGTTCAAGTCCTCTCGACCGCACCATGAGACCGGATCCGGATCCCCGCTGAGCAATAACTAGC	For transcription of Gst tRNALeu mutants
pool_Gst_tDNALeu_mutant	GCGTAATACGACTCACTATAGCGGTCGTGGCGGAATGGCAGACGCGCTAGGTTGAGGGCCTAGTGGGGGCAGCCCCGTGGAGGTTCAAGTCCTCTCGACCGCACCATGAGACCGGATCCGGATCCCCGCTGAGCAATAACTAGC	For transcription of Gst tRNALeu mutants
pool_Gst_tDNALeu_mutant	GCGTAATACGACTCACTATAGCGGTCGTGGCGGAATGGCAGACGCGCTAGGTTGAGGGCCTAGTGGGGGCACCCCCGTGGAGGTTCAAGTCCTCTCGACCGCACCATGAGACCGGATCCGGATCCCCGCTGAGCAATAACTAGC	For transcription of Gst tRNALeu mutants
pool_Gst_tDNALeu_mutant	GCGTAATACGACTCACTATAGCGGTCGTGGCGGAATGGCAGACGCGCTAGGTTGAGGGCCTAGTGGGGGCAAACCCGTGGAGGTTCAAGTCCTCTCGACCGCACCATGAGACCGGATCCGGATCCCCGCTGAGCAATAACTAGC	For transcription of Gst tRNALeu mutants
pool_Gst_tDNALeu_mutant	GCGTAATACGACTCACTATAGCGGTCGTGGCGGAATGGCAGACGCGCTAGGTTGAGGGCCTAGTGGGGGCAATCCCGTGGAGGTTCAAGTCCTCTCGACCGCACCATGAGACCGGATCCGGATCCCCGCTGAGCAATAACTAGC	For transcription of Gst tRNALeu mutants
pool_Gst_tDNALeu_mutant	GCGTAATACGACTCACTATAGCGGTCGTGGCGGAATGGCAGACGCGCTAGGTTGAGGGCCTAGTGGGGGCAAGCCCGTGGAGGTTCAAGTCCTCTCGACCGCACCATGAGACCGGATCCGGATCCCCGCTGAGCAATAACTAGC	For transcription of Gst tRNALeu mutants
pool_Gst_tDNALeu_mutant	GCGTAATACGACTCACTATAGCGGTCGTGGCGGAATGGCAGACGCGCTAGGTTGAGGGCCTAGTGGGGGCAACACCGTGGAGGTTCAAGTCCTCTCGACCGCACCATGAGACCGGATCCGGATCCCCGCTGAGCAATAACTAGC	For transcription of Gst tRNALeu mutants
pool_Gst_tDNALeu_mutant	GCGTAATACGACTCACTATAGCGGTCGTGGCGGAATGGCAGACGCGCTAGGTTGAGGGCCTAGTGGGGGCAACTCCGTGGAGGTTCAAGTCCTCTCGACCGCACCATGAGACCGGATCCGGATCCCCGCTGAGCAATAACTAGC	For transcription of Gst tRNALeu mutants
pool_Gst_tDNALeu_mutant	GCGTAATACGACTCACTATAGCGGTCGTGGCGGAATGGCAGACGCGCTAGGTTGAGGGCCTAGTGGGGGCAACGCCGTGGAGGTTCAAGTCCTCTCGACCGCACCATGAGACCGGATCCGGATCCCCGCTGAGCAATAACTAGC	For transcription of Gst tRNALeu mutants
pool_Gst_tDNALeu_mutant	GCGTAATACGACTCACTATAGCGGTCGTGGCGGAATGGCAGACGCGCTAGGTTGAGGGCCTAGTGGGGGCAACCACGTGGAGGTTCAAGTCCTCTCGACCGCACCATGAGACCGGATCCGGATCCCCGCTGAGCAATAACTAGC	For transcription of Gst tRNALeu mutants
pool_Gst_tDNALeu_mutant	GCGTAATACGACTCACTATAGCGGTCGTGGCGGAATGGCAGACGCGCTAGGTTGAGGGCCTAGTGGGGGCAACCTCGTGGAGGTTCAAGTCCTCTCGACCGCACCATGAGACCGGATCCGGATCCCCGCTGAGCAATAACTAGC	For transcription of Gst tRNALeu mutants
pool_Gst_tDNALeu_mutant	GCGTAATACGACTCACTATAGCGGTCGTGGCGGAATGGCAGACGCGCTAGGTTGAGGGCCTAGTGGGGGCAACCGCGTGGAGGTTCAAGTCCTCTCGACCGCACCATGAGACCGGATCCGGATCCCCGCTGAGCAATAACTAGC	For transcription of Gst tRNALeu mutants
pool_Gst_tDNALeu_mutant	GCGTAATACGACTCACTATAGCGGTCGTGGCGGAATGGCAGACGCGCTAGGTTGAGGGCCTAGTGGGGGCAACCCAGTGGAGGTTCAAGTCCTCTCGACCGCACCATGAGACCGGATCCGGATCCCCGCTGAGCAATAACTAGC	For transcription of Gst tRNALeu mutants
pool_Gst_tDNALeu_mutant	GCGTAATACGACTCACTATAGCGGTCGTGGCGGAATGGCAGACGCGCTAGGTTGAGGGCCTAGTGGGGGCAACCCTGTGGAGGTTCAAGTCCTCTCGACCGCACCATGAGACCGGATCCGGATCCCCGCTGAGCAATAACTAGC	For transcription of Gst tRNALeu mutants
pool_Gst_tDNALeu_mutant	GCGTAATACGACTCACTATAGCGGTCGTGGCGGAATGGCAGACGCGCTAGGTTGAGGGCCTAGTGGGGGCAACCCGGTGGAGGTTCAAGTCCTCTCGACCGCACCATGAGACCGGATCCGGATCCCCGCTGAGCAATAACTAGC	For transcription of Gst tRNALeu mutants
pool_Gst_tDNALeu_mutant	GCGTAATACGACTCACTATAGCGGTCGTGGCGGAATGGCAGACGCGCTAGGTTGAGGGCCTAGTGGGGGCAACCCCATGGAGGTTCAAGTCCTCTCGACCGCACCATGAGACCGGATCCGGATCCCCGCTGAGCAATAACTAGC	For transcription of Gst tRNALeu mutants
pool_Gst_tDNALeu_mutant	GCGTAATACGACTCACTATAGCGGTCGTGGCGGAATGGCAGACGCGCTAGGTTGAGGGCCTAGTGGGGGCAACCCCTTGGAGGTTCAAGTCCTCTCGACCGCACCATGAGACCGGATCCGGATCCCCGCTGAGCAATAACTAGC	For transcription of Gst tRNALeu mutants
pool_Gst_tDNALeu_mutant	GCGTAATACGACTCACTATAGCGGTCGTGGCGGAATGGCAGACGCGCTAGGTTGAGGGCCTAGTGGGGGCAACCCCCTGGAGGTTCAAGTCCTCTCGACCGCACCATGAGACCGGATCCGGATCCCCGCTGAGCAATAACTAGC	For transcription of Gst tRNALeu mutants
pool_Gst_tDNALeu_mutant	GCGTAATACGACTCACTATAGCGGTCGTGGCGGAATGGCAGACGCGCTAGGTTGAGGGCCTAGTGGGGGCAACCCCGAGGAGGTTCAAGTCCTCTCGACCGCACCATGAGACCGGATCCGGATCCCCGCTGAGCAATAACTAGC	For transcription of Gst tRNALeu mutants
pool_Gst_tDNALeu_mutant	GCGTAATACGACTCACTATAGCGGTCGTGGCGGAATGGCAGACGCGCTAGGTTGAGGGCCTAGTGGGGGCAACCCCGGGGAGGTTCAAGTCCTCTCGACCGCACCATGAGACCGGATCCGGATCCCCGCTGAGCAATAACTAGC	For transcription of Gst tRNALeu mutants
pool_Gst_tDNALeu_mutant	GCGTAATACGACTCACTATAGCGGTCGTGGCGGAATGGCAGACGCGCTAGGTTGAGGGCCTAGTGGGGGCAACCCCGCGGAGGTTCAAGTCCTCTCGACCGCACCATGAGACCGGATCCGGATCCCCGCTGAGCAATAACTAGC	For transcription of Gst tRNALeu mutants
pool_Gst_tDNALeu_mutant	GCGTAATACGACTCACTATAGCGGTCGTGGCGGAATGGCAGACGCGCTAGGTTGAGGGCCTAGTGGGGGCAACCCCGTAGAGGTTCAAGTCCTCTCGACCGCACCATGAGACCGGATCCGGATCCCCGCTGAGCAATAACTAGC	For transcription of Gst tRNALeu mutants
pool_Gst_tDNALeu_mutant	GCGTAATACGACTCACTATAGCGGTCGTGGCGGAATGGCAGACGCGCTAGGTTGAGGGCCTAGTGGGGGCAACCCCGTTGAGGTTCAAGTCCTCTCGACCGCACCATGAGACCGGATCCGGATCCCCGCTGAGCAATAACTAGC	For transcription of Gst tRNALeu mutants
pool_Gst_tDNALeu_mutant	GCGTAATACGACTCACTATAGCGGTCGTGGCGGAATGGCAGACGCGCTAGGTTGAGGGCCTAGTGGGGGCAACCCCGTCGAGGTTCAAGTCCTCTCGACCGCACCATGAGACCGGATCCGGATCCCCGCTGAGCAATAACTAGC	For transcription of Gst tRNALeu mutants
pool_Gst_tDNALeu_mutant	GCGTAATACGACTCACTATAGCGGTCGTGGCGGAATGGCAGACGCGCTAGGTTGAGGGCCTAGTGGGGGCAACCCCGTGAAGGTTCAAGTCCTCTCGACCGCACCATGAGACCGGATCCGGATCCCCGCTGAGCAATAACTAGC	For transcription of Gst tRNALeu mutants
pool_Gst_tDNALeu_mutant	GCGTAATACGACTCACTATAGCGGTCGTGGCGGAATGGCAGACGCGCTAGGTTGAGGGCCTAGTGGGGGCAACCCCGTGTAGGTTCAAGTCCTCTCGACCGCACCATGAGACCGGATCCGGATCCCCGCTGAGCAATAACTAGC	For transcription of Gst tRNALeu mutants
pool_Gst_tDNALeu_mutant	GCGTAATACGACTCACTATAGCGGTCGTGGCGGAATGGCAGACGCGCTAGGTTGAGGGCCTAGTGGGGGCAACCCCGTGCAGGTTCAAGTCCTCTCGACCGCACCATGAGACCGGATCCGGATCCCCGCTGAGCAATAACTAGC	For transcription of Gst tRNALeu mutants
pool_Gst_tDNALeu_mutant	GCGTAATACGACTCACTATAGCGGTCGTGGCGGAATGGCAGACGCGCTAGGTTGAGGGCCTAGTGGGGGCAACCCCGTGGTGGTTCAAGTCCTCTCGACCGCACCATGAGACCGGATCCGGATCCCCGCTGAGCAATAACTAGC	For transcription of Gst tRNALeu mutants
pool_Gst_tDNALeu_mutant	GCGTAATACGACTCACTATAGCGGTCGTGGCGGAATGGCAGACGCGCTAGGTTGAGGGCCTAGTGGGGGCAACCCCGTGGGGGTTCAAGTCCTCTCGACCGCACCATGAGACCGGATCCGGATCCCCGCTGAGCAATAACTAGC	For transcription of Gst tRNALeu mutants
pool_Gst_tDNALeu_mutant	GCGTAATACGACTCACTATAGCGGTCGTGGCGGAATGGCAGACGCGCTAGGTTGAGGGCCTAGTGGGGGCAACCCCGTGGCGGTTCAAGTCCTCTCGACCGCACCATGAGACCGGATCCGGATCCCCGCTGAGCAATAACTAGC	For transcription of Gst tRNALeu mutants
pool_Gst_tDNALeu_mutant	GCGTAATACGACTCACTATAGCGGTCGTGGCGGAATGGCAGACGCGCTAGGTTGAGGGCCTAGTGGGGGCAACCCCGTGGAAGTTCAAGTCCTCTCGACCGCACCATGAGACCGGATCCGGATCCCCGCTGAGCAATAACTAGC	For transcription of Gst tRNALeu mutants
pool_Gst_tDNALeu_mutant	GCGTAATACGACTCACTATAGCGGTCGTGGCGGAATGGCAGACGCGCTAGGTTGAGGGCCTAGTGGGGGCAACCCCGTGGATGTTCAAGTCCTCTCGACCGCACCATGAGACCGGATCCGGATCCCCGCTGAGCAATAACTAGC	For transcription of Gst tRNALeu mutants
pool_Gst_tDNALeu_mutant	GCGTAATACGACTCACTATAGCGGTCGTGGCGGAATGGCAGACGCGCTAGGTTGAGGGCCTAGTGGGGGCAACCCCGTGGACGTTCAAGTCCTCTCGACCGCACCATGAGACCGGATCCGGATCCCCGCTGAGCAATAACTAGC	For transcription of Gst tRNALeu mutants
pool_Gst_tDNALeu_mutant	GCGTAATACGACTCACTATAGCGGTCGTGGCGGAATGGCAGACGCGCTAGGTTGAGGGCCTAGTGGGGGCAACCCCGTGGAGATTCAAGTCCTCTCGACCGCACCATGAGACCGGATCCGGATCCCCGCTGAGCAATAACTAGC	For transcription of Gst tRNALeu mutants
pool_Gst_tDNALeu_mutant	GCGTAATACGACTCACTATAGCGGTCGTGGCGGAATGGCAGACGCGCTAGGTTGAGGGCCTAGTGGGGGCAACCCCGTGGAGTTTCAAGTCCTCTCGACCGCACCATGAGACCGGATCCGGATCCCCGCTGAGCAATAACTAGC	For transcription of Gst tRNALeu mutants
pool_Gst_tDNALeu_mutant	GCGTAATACGACTCACTATAGCGGTCGTGGCGGAATGGCAGACGCGCTAGGTTGAGGGCCTAGTGGGGGCAACCCCGTGGAGCTTCAAGTCCTCTCGACCGCACCATGAGACCGGATCCGGATCCCCGCTGAGCAATAACTAGC	For transcription of Gst tRNALeu mutants
pool_Gst_tDNALeu_mutant	GCGTAATACGACTCACTATAGCGGTCGTGGCGGAATGGCAGACGCGCTAGGTTGAGGGCCTAGTGGGGGCAACCCCGTGGAGGATCAAGTCCTCTCGACCGCACCATGAGACCGGATCCGGATCCCCGCTGAGCAATAACTAGC	For transcription of Gst tRNALeu mutants
pool_Gst_tDNALeu_mutant	GCGTAATACGACTCACTATAGCGGTCGTGGCGGAATGGCAGACGCGCTAGGTTGAGGGCCTAGTGGGGGCAACCCCGTGGAGGGTCAAGTCCTCTCGACCGCACCATGAGACCGGATCCGGATCCCCGCTGAGCAATAACTAGC	For transcription of Gst tRNALeu mutants
pool_Gst_tDNALeu_mutant	GCGTAATACGACTCACTATAGCGGTCGTGGCGGAATGGCAGACGCGCTAGGTTGAGGGCCTAGTGGGGGCAACCCCGTGGAGGCTCAAGTCCTCTCGACCGCACCATGAGACCGGATCCGGATCCCCGCTGAGCAATAACTAGC	For transcription of Gst tRNALeu mutants
pool_Gst_tDNALeu_mutant	GCGTAATACGACTCACTATAGCGGTCGTGGCGGAATGGCAGACGCGCTAGGTTGAGGGCCTAGTGGGGGCAACCCCGTGGAGGTACAAGTCCTCTCGACCGCACCATGAGACCGGATCCGGATCCCCGCTGAGCAATAACTAGC	For transcription of Gst tRNALeu mutants
pool_Gst_tDNALeu_mutant	GCGTAATACGACTCACTATAGCGGTCGTGGCGGAATGGCAGACGCGCTAGGTTGAGGGCCTAGTGGGGGCAACCCCGTGGAGGTGCAAGTCCTCTCGACCGCACCATGAGACCGGATCCGGATCCCCGCTGAGCAATAACTAGC	For transcription of Gst tRNALeu mutants
pool_Gst_tDNALeu_mutant	GCGTAATACGACTCACTATAGCGGTCGTGGCGGAATGGCAGACGCGCTAGGTTGAGGGCCTAGTGGGGGCAACCCCGTGGAGGTCCAAGTCCTCTCGACCGCACCATGAGACCGGATCCGGATCCCCGCTGAGCAATAACTAGC	For transcription of Gst tRNALeu mutants
pool_Gst_tDNALeu_mutant	GCGTAATACGACTCACTATAGCGGTCGTGGCGGAATGGCAGACGCGCTAGGTTGAGGGCCTAGTGGGGGCAACCCCGTGGAGGTTAAAGTCCTCTCGACCGCACCATGAGACCGGATCCGGATCCCCGCTGAGCAATAACTAGC	For transcription of Gst tRNALeu mutants
pool_Gst_tDNALeu_mutant	GCGTAATACGACTCACTATAGCGGTCGTGGCGGAATGGCAGACGCGCTAGGTTGAGGGCCTAGTGGGGGCAACCCCGTGGAGGTTTAAGTCCTCTCGACCGCACCATGAGACCGGATCCGGATCCCCGCTGAGCAATAACTAGC	For transcription of Gst tRNALeu mutants
pool_Gst_tDNALeu_mutant	GCGTAATACGACTCACTATAGCGGTCGTGGCGGAATGGCAGACGCGCTAGGTTGAGGGCCTAGTGGGGGCAACCCCGTGGAGGTTGAAGTCCTCTCGACCGCACCATGAGACCGGATCCGGATCCCCGCTGAGCAATAACTAGC	For transcription of Gst tRNALeu mutants
pool_Gst_tDNALeu_mutant	GCGTAATACGACTCACTATAGCGGTCGTGGCGGAATGGCAGACGCGCTAGGTTGAGGGCCTAGTGGGGGCAACCCCGTGGAGGTTCTAGTCCTCTCGACCGCACCATGAGACCGGATCCGGATCCCCGCTGAGCAATAACTAGC	For transcription of Gst tRNALeu mutants
pool_Gst_tDNALeu_mutant	GCGTAATACGACTCACTATAGCGGTCGTGGCGGAATGGCAGACGCGCTAGGTTGAGGGCCTAGTGGGGGCAACCCCGTGGAGGTTCGAGTCCTCTCGACCGCACCATGAGACCGGATCCGGATCCCCGCTGAGCAATAACTAGC	For transcription of Gst tRNALeu mutants
pool_Gst_tDNALeu_mutant	GCGTAATACGACTCACTATAGCGGTCGTGGCGGAATGGCAGACGCGCTAGGTTGAGGGCCTAGTGGGGGCAACCCCGTGGAGGTTCCAGTCCTCTCGACCGCACCATGAGACCGGATCCGGATCCCCGCTGAGCAATAACTAGC	For transcription of Gst tRNALeu mutants
pool_Gst_tDNALeu_mutant	GCGTAATACGACTCACTATAGCGGTCGTGGCGGAATGGCAGACGCGCTAGGTTGAGGGCCTAGTGGGGGCAACCCCGTGGAGGTTCATGTCCTCTCGACCGCACCATGAGACCGGATCCGGATCCCCGCTGAGCAATAACTAGC	For transcription of Gst tRNALeu mutants
pool_Gst_tDNALeu_mutant	GCGTAATACGACTCACTATAGCGGTCGTGGCGGAATGGCAGACGCGCTAGGTTGAGGGCCTAGTGGGGGCAACCCCGTGGAGGTTCAGGTCCTCTCGACCGCACCATGAGACCGGATCCGGATCCCCGCTGAGCAATAACTAGC	For transcription of Gst tRNALeu mutants
pool_Gst_tDNALeu_mutant	GCGTAATACGACTCACTATAGCGGTCGTGGCGGAATGGCAGACGCGCTAGGTTGAGGGCCTAGTGGGGGCAACCCCGTGGAGGTTCACGTCCTCTCGACCGCACCATGAGACCGGATCCGGATCCCCGCTGAGCAATAACTAGC	For transcription of Gst tRNALeu mutants
pool_Gst_tDNALeu_mutant	GCGTAATACGACTCACTATAGCGGTCGTGGCGGAATGGCAGACGCGCTAGGTTGAGGGCCTAGTGGGGGCAACCCCGTGGAGGTTCAAATCCTCTCGACCGCACCATGAGACCGGATCCGGATCCCCGCTGAGCAATAACTAGC	For transcription of Gst tRNALeu mutants
pool_Gst_tDNALeu_mutant	GCGTAATACGACTCACTATAGCGGTCGTGGCGGAATGGCAGACGCGCTAGGTTGAGGGCCTAGTGGGGGCAACCCCGTGGAGGTTCAATTCCTCTCGACCGCACCATGAGACCGGATCCGGATCCCCGCTGAGCAATAACTAGC	For transcription of Gst tRNALeu mutants
pool_Gst_tDNALeu_mutant	GCGTAATACGACTCACTATAGCGGTCGTGGCGGAATGGCAGACGCGCTAGGTTGAGGGCCTAGTGGGGGCAACCCCGTGGAGGTTCAACTCCTCTCGACCGCACCATGAGACCGGATCCGGATCCCCGCTGAGCAATAACTAGC	For transcription of Gst tRNALeu mutants
pool_Gst_tDNALeu_mutant	GCGTAATACGACTCACTATAGCGGTCGTGGCGGAATGGCAGACGCGCTAGGTTGAGGGCCTAGTGGGGGCAACCCCGTGGAGGTTCAAGACCTCTCGACCGCACCATGAGACCGGATCCGGATCCCCGCTGAGCAATAACTAGC	For transcription of Gst tRNALeu mutants
pool_Gst_tDNALeu_mutant	GCGTAATACGACTCACTATAGCGGTCGTGGCGGAATGGCAGACGCGCTAGGTTGAGGGCCTAGTGGGGGCAACCCCGTGGAGGTTCAAGGCCTCTCGACCGCACCATGAGACCGGATCCGGATCCCCGCTGAGCAATAACTAGC	For transcription of Gst tRNALeu mutants
pool_Gst_tDNALeu_mutant	GCGTAATACGACTCACTATAGCGGTCGTGGCGGAATGGCAGACGCGCTAGGTTGAGGGCCTAGTGGGGGCAACCCCGTGGAGGTTCAAGCCCTCTCGACCGCACCATGAGACCGGATCCGGATCCCCGCTGAGCAATAACTAGC	For transcription of Gst tRNALeu mutants
pool_Gst_tDNALeu_mutant	GCGTAATACGACTCACTATAGCGGTCGTGGCGGAATGGCAGACGCGCTAGGTTGAGGGCCTAGTGGGGGCAACCCCGTGGAGGTTCAAGTACTCTCGACCGCACCATGAGACCGGATCCGGATCCCCGCTGAGCAATAACTAGC	For transcription of Gst tRNALeu mutants
pool_Gst_tDNALeu_mutant	GCGTAATACGACTCACTATAGCGGTCGTGGCGGAATGGCAGACGCGCTAGGTTGAGGGCCTAGTGGGGGCAACCCCGTGGAGGTTCAAGTTCTCTCGACCGCACCATGAGACCGGATCCGGATCCCCGCTGAGCAATAACTAGC	For transcription of Gst tRNALeu mutants
pool_Gst_tDNALeu_mutant	GCGTAATACGACTCACTATAGCGGTCGTGGCGGAATGGCAGACGCGCTAGGTTGAGGGCCTAGTGGGGGCAACCCCGTGGAGGTTCAAGTGCTCTCGACCGCACCATGAGACCGGATCCGGATCCCCGCTGAGCAATAACTAGC	For transcription of Gst tRNALeu mutants
pool_Gst_tDNALeu_mutant	GCGTAATACGACTCACTATAGCGGTCGTGGCGGAATGGCAGACGCGCTAGGTTGAGGGCCTAGTGGGGGCAACCCCGTGGAGGTTCAAGTCATCTCGACCGCACCATGAGACCGGATCCGGATCCCCGCTGAGCAATAACTAGC	For transcription of Gst tRNALeu mutants
pool_Gst_tDNALeu_mutant	GCGTAATACGACTCACTATAGCGGTCGTGGCGGAATGGCAGACGCGCTAGGTTGAGGGCCTAGTGGGGGCAACCCCGTGGAGGTTCAAGTCTTCTCGACCGCACCATGAGACCGGATCCGGATCCCCGCTGAGCAATAACTAGC	For transcription of Gst tRNALeu mutants
pool_Gst_tDNALeu_mutant	GCGTAATACGACTCACTATAGCGGTCGTGGCGGAATGGCAGACGCGCTAGGTTGAGGGCCTAGTGGGGGCAACCCCGTGGAGGTTCAAGTCGTCTCGACCGCACCATGAGACCGGATCCGGATCCCCGCTGAGCAATAACTAGC	For transcription of Gst tRNALeu mutants
pool_Gst_tDNALeu_mutant	GCGTAATACGACTCACTATAGCGGTCGTGGCGGAATGGCAGACGCGCTAGGTTGAGGGCCTAGTGGGGGCAACCCCGTGGAGGTTCAAGTCCACTCGACCGCACCATGAGACCGGATCCGGATCCCCGCTGAGCAATAACTAGC	For transcription of Gst tRNALeu mutants
pool_Gst_tDNALeu_mutant	GCGTAATACGACTCACTATAGCGGTCGTGGCGGAATGGCAGACGCGCTAGGTTGAGGGCCTAGTGGGGGCAACCCCGTGGAGGTTCAAGTCCGCTCGACCGCACCATGAGACCGGATCCGGATCCCCGCTGAGCAATAACTAGC	For transcription of Gst tRNALeu mutants
pool_Gst_tDNALeu_mutant	GCGTAATACGACTCACTATAGCGGTCGTGGCGGAATGGCAGACGCGCTAGGTTGAGGGCCTAGTGGGGGCAACCCCGTGGAGGTTCAAGTCCCCTCGACCGCACCATGAGACCGGATCCGGATCCCCGCTGAGCAATAACTAGC	For transcription of Gst tRNALeu mutants
pool_Gst_tDNALeu_mutant	GCGTAATACGACTCACTATAGCGGTCGTGGCGGAATGGCAGACGCGCTAGGTTGAGGGCCTAGTGGGGGCAACCCCGTGGAGGTTCAAGTCCTATCGACCGCACCATGAGACCGGATCCGGATCCCCGCTGAGCAATAACTAGC	For transcription of Gst tRNALeu mutants
pool_Gst_tDNALeu_mutant	GCGTAATACGACTCACTATAGCGGTCGTGGCGGAATGGCAGACGCGCTAGGTTGAGGGCCTAGTGGGGGCAACCCCGTGGAGGTTCAAGTCCTTTCGACCGCACCATGAGACCGGATCCGGATCCCCGCTGAGCAATAACTAGC	For transcription of Gst tRNALeu mutants
pool_Gst_tDNALeu_mutant	GCGTAATACGACTCACTATAGCGGTCGTGGCGGAATGGCAGACGCGCTAGGTTGAGGGCCTAGTGGGGGCAACCCCGTGGAGGTTCAAGTCCTGTCGACCGCACCATGAGACCGGATCCGGATCCCCGCTGAGCAATAACTAGC	For transcription of Gst tRNALeu mutants
pool_Gst_tDNALeu_mutant	GCGTAATACGACTCACTATAGCGGTCGTGGCGGAATGGCAGACGCGCTAGGTTGAGGGCCTAGTGGGGGCAACCCCGTGGAGGTTCAAGTCCTCACGACCGCACCATGAGACCGGATCCGGATCCCCGCTGAGCAATAACTAGC	For transcription of Gst tRNALeu mutants
pool_Gst_tDNALeu_mutant	GCGTAATACGACTCACTATAGCGGTCGTGGCGGAATGGCAGACGCGCTAGGTTGAGGGCCTAGTGGGGGCAACCCCGTGGAGGTTCAAGTCCTCGCGACCGCACCATGAGACCGGATCCGGATCCCCGCTGAGCAATAACTAGC	For transcription of Gst tRNALeu mutants
pool_Gst_tDNALeu_mutant	GCGTAATACGACTCACTATAGCGGTCGTGGCGGAATGGCAGACGCGCTAGGTTGAGGGCCTAGTGGGGGCAACCCCGTGGAGGTTCAAGTCCTCCCGACCGCACCATGAGACCGGATCCGGATCCCCGCTGAGCAATAACTAGC	For transcription of Gst tRNALeu mutants
pool_Gst_tDNALeu_mutant	GCGTAATACGACTCACTATAGCGGTCGTGGCGGAATGGCAGACGCGCTAGGTTGAGGGCCTAGTGGGGGCAACCCCGTGGAGGTTCAAGTCCTCTAGACCGCACCATGAGACCGGATCCGGATCCCCGCTGAGCAATAACTAGC	For transcription of Gst tRNALeu mutants
pool_Gst_tDNALeu_mutant	GCGTAATACGACTCACTATAGCGGTCGTGGCGGAATGGCAGACGCGCTAGGTTGAGGGCCTAGTGGGGGCAACCCCGTGGAGGTTCAAGTCCTCTTGACCGCACCATGAGACCGGATCCGGATCCCCGCTGAGCAATAACTAGC	For transcription of Gst tRNALeu mutants
pool_Gst_tDNALeu_mutant	GCGTAATACGACTCACTATAGCGGTCGTGGCGGAATGGCAGACGCGCTAGGTTGAGGGCCTAGTGGGGGCAACCCCGTGGAGGTTCAAGTCCTCTGGACCGCACCATGAGACCGGATCCGGATCCCCGCTGAGCAATAACTAGC	For transcription of Gst tRNALeu mutants
pool_Gst_tDNALeu_mutant	GCGTAATACGACTCACTATAGCGGTCGTGGCGGAATGGCAGACGCGCTAGGTTGAGGGCCTAGTGGGGGCAACCCCGTGGAGGTTCAAGTCCTCTCAACCGCACCATGAGACCGGATCCGGATCCCCGCTGAGCAATAACTAGC	For transcription of Gst tRNALeu mutants
pool_Gst_tDNALeu_mutant	GCGTAATACGACTCACTATAGCGGTCGTGGCGGAATGGCAGACGCGCTAGGTTGAGGGCCTAGTGGGGGCAACCCCGTGGAGGTTCAAGTCCTCTCTACCGCACCATGAGACCGGATCCGGATCCCCGCTGAGCAATAACTAGC	For transcription of Gst tRNALeu mutants
pool_Gst_tDNALeu_mutant	GCGTAATACGACTCACTATAGCGGTCGTGGCGGAATGGCAGACGCGCTAGGTTGAGGGCCTAGTGGGGGCAACCCCGTGGAGGTTCAAGTCCTCTCCACCGCACCATGAGACCGGATCCGGATCCCCGCTGAGCAATAACTAGC	For transcription of Gst tRNALeu mutants
pool_Gst_tDNALeu_mutant	GCGTAATACGACTCACTATAGCGGTCGTGGCGGAATGGCAGACGCGCTAGGTTGAGGGCCTAGTGGGGGCAACCCCGTGGAGGTTCAAGTCCTCTCGTCCGCACCATGAGACCGGATCCGGATCCCCGCTGAGCAATAACTAGC	For transcription of Gst tRNALeu mutants
pool_Gst_tDNALeu_mutant	GCGTAATACGACTCACTATAGCGGTCGTGGCGGAATGGCAGACGCGCTAGGTTGAGGGCCTAGTGGGGGCAACCCCGTGGAGGTTCAAGTCCTCTCGGCCGCACCATGAGACCGGATCCGGATCCCCGCTGAGCAATAACTAGC	For transcription of Gst tRNALeu mutants
pool_Gst_tDNALeu_mutant	GCGTAATACGACTCACTATAGCGGTCGTGGCGGAATGGCAGACGCGCTAGGTTGAGGGCCTAGTGGGGGCAACCCCGTGGAGGTTCAAGTCCTCTCGCCCGCACCATGAGACCGGATCCGGATCCCCGCTGAGCAATAACTAGC	For transcription of Gst tRNALeu mutants
pool_Gst_tDNALeu_mutant	GCGTAATACGACTCACTATAGCGGTCGTGGCGGAATGGCAGACGCGCTAGGTTGAGGGCCTAGTGGGGGCAACCCCGTGGAGGTTCAAGTCCTCTCGAACGCACCATGAGACCGGATCCGGATCCCCGCTGAGCAATAACTAGC	For transcription of Gst tRNALeu mutants
pool_Gst_tDNALeu_mutant	GCGTAATACGACTCACTATAGCGGTCGTGGCGGAATGGCAGACGCGCTAGGTTGAGGGCCTAGTGGGGGCAACCCCGTGGAGGTTCAAGTCCTCTCGATCGCACCATGAGACCGGATCCGGATCCCCGCTGAGCAATAACTAGC	For transcription of Gst tRNALeu mutants
pool_Gst_tDNALeu_mutant	GCGTAATACGACTCACTATAGCGGTCGTGGCGGAATGGCAGACGCGCTAGGTTGAGGGCCTAGTGGGGGCAACCCCGTGGAGGTTCAAGTCCTCTCGAGCGCACCATGAGACCGGATCCGGATCCCCGCTGAGCAATAACTAGC	For transcription of Gst tRNALeu mutants
pool_Gst_tDNALeu_mutant	GCGTAATACGACTCACTATAGCGGTCGTGGCGGAATGGCAGACGCGCTAGGTTGAGGGCCTAGTGGGGGCAACCCCGTGGAGGTTCAAGTCCTCTCGACAGCACCATGAGACCGGATCCGGATCCCCGCTGAGCAATAACTAGC	For transcription of Gst tRNALeu mutants
pool_Gst_tDNALeu_mutant	GCGTAATACGACTCACTATAGCGGTCGTGGCGGAATGGCAGACGCGCTAGGTTGAGGGCCTAGTGGGGGCAACCCCGTGGAGGTTCAAGTCCTCTCGACTGCACCATGAGACCGGATCCGGATCCCCGCTGAGCAATAACTAGC	For transcription of Gst tRNALeu mutants
pool_Gst_tDNALeu_mutant	GCGTAATACGACTCACTATAGCGGTCGTGGCGGAATGGCAGACGCGCTAGGTTGAGGGCCTAGTGGGGGCAACCCCGTGGAGGTTCAAGTCCTCTCGACGGCACCATGAGACCGGATCCGGATCCCCGCTGAGCAATAACTAGC	For transcription of Gst tRNALeu mutants
pool_Gst_tDNALeu_mutant	GCGTAATACGACTCACTATAGCGGTCGTGGCGGAATGGCAGACGCGCTAGGTTGAGGGCCTAGTGGGGGCAACCCCGTGGAGGTTCAAGTCCTCTCGACCACACCATGAGACCGGATCCGGATCCCCGCTGAGCAATAACTAGC	For transcription of Gst tRNALeu mutants
pool_Gst_tDNALeu_mutant	GCGTAATACGACTCACTATAGCGGTCGTGGCGGAATGGCAGACGCGCTAGGTTGAGGGCCTAGTGGGGGCAACCCCGTGGAGGTTCAAGTCCTCTCGACCTCACCATGAGACCGGATCCGGATCCCCGCTGAGCAATAACTAGC	For transcription of Gst tRNALeu mutants
pool_Gst_tDNALeu_mutant	GCGTAATACGACTCACTATAGCGGTCGTGGCGGAATGGCAGACGCGCTAGGTTGAGGGCCTAGTGGGGGCAACCCCGTGGAGGTTCAAGTCCTCTCGACCCCACCATGAGACCGGATCCGGATCCCCGCTGAGCAATAACTAGC	For transcription of Gst tRNALeu mutants
pool_Gst_tDNALeu_mutant	GCGTAATACGACTCACTATAGCGGTCGTGGCGGAATGGCAGACGCGCTAGGTTGAGGGCCTAGTGGGGGCAACCCCGTGGAGGTTCAAGTCCTCTCGACCGAACCATGAGACCGGATCCGGATCCCCGCTGAGCAATAACTAGC	For transcription of Gst tRNALeu mutants
pool_Gst_tDNALeu_mutant	GCGTAATACGACTCACTATAGCGGTCGTGGCGGAATGGCAGACGCGCTAGGTTGAGGGCCTAGTGGGGGCAACCCCGTGGAGGTTCAAGTCCTCTCGACCGTACCATGAGACCGGATCCGGATCCCCGCTGAGCAATAACTAGC	For transcription of Gst tRNALeu mutants
pool_Gst_tDNALeu_mutant	GCGTAATACGACTCACTATAGCGGTCGTGGCGGAATGGCAGACGCGCTAGGTTGAGGGCCTAGTGGGGGCAACCCCGTGGAGGTTCAAGTCCTCTCGACCGGACCATGAGACCGGATCCGGATCCCCGCTGAGCAATAACTAGC	For transcription of Gst tRNALeu mutants
pool_Gst_tDNALeu_mutant	GCGTAATACGACTCACTATAGCGGTCGTGGCGGAATGGCAGACGCGCTAGGTTGAGGGCCTAGTGGGGGCAACCCCGTGGAGGTTCAAGTCCTCTCGACCGCTCCATGAGACCGGATCCGGATCCCCGCTGAGCAATAACTAGC	For transcription of Gst tRNALeu mutants
pool_Gst_tDNALeu_mutant	GCGTAATACGACTCACTATAGCGGTCGTGGCGGAATGGCAGACGCGCTAGGTTGAGGGCCTAGTGGGGGCAACCCCGTGGAGGTTCAAGTCCTCTCGACCGCGCCATGAGACCGGATCCGGATCCCCGCTGAGCAATAACTAGC	For transcription of Gst tRNALeu mutants
pool_Gst_tDNALeu_mutant	GCGTAATACGACTCACTATAGCGGTCGTGGCGGAATGGCAGACGCGCTAGGTTGAGGGCCTAGTGGGGGCAACCCCGTGGAGGTTCAAGTCCTCTCGACCGCCCCATGAGACCGGATCCGGATCCCCGCTGAGCAATAACTAGC	For transcription of Gst tRNALeu mutants
3' adapter	/5Phos/CTGTAGGCACCATCAAT/3ddC/	For the adapter ligation
RT primer	/5Phos/AGATCGGAAGAGCGTCGTGTAGGGAAAGAGTGT/iSp18/CAAGCAGAAGACGGCATACGAGATATTGATGGTGCCTACAG	For the RT reaction
PCR reverse	CAAGCAGAAGACGGCATACGA	For library preparation
Index_N701	AATGATACGGCGACCACCGAGATCTACACGATCGGAAGAGCACACGTCTGAACTCCAGTCACTAAGGCGAACACTCTTTCCCTACA	For library preparation
Index_N702	AATGATACGGCGACCACCGAGATCTACACGATCGGAAGAGCACACGTCTGAACTCCAGTCACCGTACTAGACACTCTTTCCCTACA	For library preparation
Index_N703	AATGATACGGCGACCACCGAGATCTACACGATCGGAAGAGCACACGTCTGAACTCCAGTCACAGGCAGAAACACTCTTTCCCTACA	For library preparation
Index_N704	AATGATACGGCGACCACCGAGATCTACACGATCGGAAGAGCACACGTCTGAACTCCAGTCACTCCTGAGCACACTCTTTCCCTACA	For library preparation
Index_N705	AATGATACGGCGACCACCGAGATCTACACGATCGGAAGAGCACACGTCTGAACTCCAGTCACGGACTCCTACACTCTTTCCCTACA	For library preparation
Index_N706	AATGATACGGCGACCACCGAGATCTACACGATCGGAAGAGCACACGTCTGAACTCCAGTCACTAGGCATGACACTCTTTCCCTACA	For library preparation
Index_N707	AATGATACGGCGACCACCGAGATCTACACGATCGGAAGAGCACACGTCTGAACTCCAGTCACCTCTCTACACACTCTTTCCCTACA	For library preparation
Index_N708	AATGATACGGCGACCACCGAGATCTACACGATCGGAAGAGCACACGTCTGAACTCCAGTCACCAGAGAGGACACTCTTTCCCTACA	For library preparation
Index_N709	AATGATACGGCGACCACCGAGATCTACACGATCGGAAGAGCACACGTCTGAACTCCAGTCACGCTACGCTACACTCTTTCCCTACA	For library preparation
Index_N710	AATGATACGGCGACCACCGAGATCTACACGATCGGAAGAGCACACGTCTGAACTCCAGTCACCGAGGCTGACACTCTTTCCCTACA	For library preparation
