# Supplementary material for: Application of mutational profiling: New functional analyses reveal the tRNA recognition mechanism of tRNA m1A22 methyltransferase
Source: J Biol Chem. 2022 Dec 1;299(1):102759. doi: 10.1016/j.jbc.2022.102759 (PMC9801127; doi:10.1016/j.jbc.2022.102759)
Supplement: Table S4 [file mmc5.xlsx]

## Sheet: mutant_sequences_header
Name	Sequence
Gst_Ala_CGC	GGGGCCUUAGCUCAGCUGGGAGAGCGCCUGCCCCGCACGCAGGAGGUCAUCGGUUCGAAUCCGAUAGGCUCCA
Gst_Ala_GGC	GGGGCAUUAGCUCAGUUGGGAGAGCGUCGUGCUGGCAGCGCGAAGGUCACCGGUUCGAGCCCGGUAUGCUCCA
Gst_Ala_GGC_2	GGGGCGUUAGUUCAGGGGGAGAACGCUUCGCUGGCAGCGAAGAGGUCAGGGGUUCAAAUCCCCUACGCUCCA
Gst_Ala_UGC	GGGGCCUUAGCUCAGCUGGGAGAGCGCCUGCUUUGCAAGCAGGAGGUCAUCGGUUCGAUCCCGAUAGGCUCCACCA
Gst_Ala_UGC_2	GGGGCCUUAGCUCAGCCGGGAGAGCGCCUGCUUUGCACGCAGGAGGUCAUCGGUUCGAUCCCGAUAGGCUCCA
Gst_Ala_UGC_3	GGGGCCUUAGCUCAGCUGGGAGAGCGCCUGCUUUGCACGCAGGAGGUCAUCGGUUCGAUCCCGAUAGGCUCCA
Gst_Ala_UGC_4	GGGGCCUUAGCUCAGCUGGGAGAGCGCCUGCUUUGCAAGCAGGAGGUCAUCGGUUCGAUCCCGAUAGGCUCCA
Gst_Arg_ACG	GCGCUCGUAGCUCAAUUGGAUAGAGCAUCUGACUACGGAUCAGAAGGUUAGGGGUUCGAAUCCUCUCGAGCGCGCCA
Gst_Arg_CCG	GCCCUCGUAGUGUAGUGGAUAGCACGAGAGAUUCCGGUUCUCUUAGCGUGGGUUCGAAUCCUGCCGAGGGCGCCA
Gst_Arg_CCU	GGCCCCGUAGCUCAGUGGAUAGAGCGUCGGUUUCCUAAACCGUGCGUCGGAGGUUCGAAUCCUCUCGGGGCCGCCA
Gst_Arg_UCU	GUCCCAGUAGCUCAGUAGGAUAGAGCAGCGGCCUUCUAAGCCGUCGGUCGGGAGUUCGAGUCUCUCCUGGGACGCCA
Gst_Asn_GUU	UCCGCAGUAGCUCAGUGGUAGAGCAAUCGGCUGUUAACCGAUUGGUCGCAGGUUCGAAUCCUGCCUGCGGAGCCA
Gst_Asn_GUU_2	UCCGCAAUAGCUCAGCGGUAGAGCAACCGGCUGUUAACCGGUAGGUCGUAGGUUCGAAUCCUACUUGCGGAGCCA
Gst_Asp_GUC	GGUCCCGUAGUGUAGUGGUUAACAUGCCUGCCUGUCACGCAGGAGAUCGCGGGUUCGAGUCCCGUCGGGACCGCCA
Gst_Cys_GCA	GGCGGCAUAGCCAAGUGGUAAGGCAGAGGUCUGCAAAACCUUUACCCCCGGUUCGAAUCCGGGUGCCGCCUCCA
Gst_Gln_UUG	UGGGGUAUAGCCAAGCGGUAAGGCAACGGACUUUGACUCCGUGAUGCGUUGGUUCGAAUCCAGCUACCCCAGCCA
Gst_Gln_UUG_2	UGGGCUAUAGCCAAGCGGUAAGGCAACGGACUUUGACUCCGUGAUGCGCUGGUUCGAAUCCAGCUAGCCCAGCCA
Gst_Gln_UUG_3	UGGGCCAUAGCCAAGCGGUAAGGCAACGGACUUUGACUCCGUGAUGCGCUGGUUCGAAUCCAGCUGGCCCAGCCA
Gst_Glu_UUC	GGCCCGUUGGUCAAGUGGUUAAGACACCGCCCUUUCACGGCGGUAACACGGGUUCGAAUCCCGUACGGGUCACCA
Gst_Gly_CCC	GCGGGUGUAGUUUAAUGGUAAAACCUCAGCUUCCCAAGCUGAAGUCGUGGGUUCGAUUCCCAUCACCCGCUCCA
Gst_Gly_GCC	GCGGAAGUAGUUCAGUGGUAGAACACCACCUUGCCAAGGUGGGGGUCGCGGGUUCGAGUCCCGUCUUCCGCUCCA
Gst_Gly_GCC_2	GCGGAAGUAGUUCAGCGGUAGAACACCACCUUGCCAAGGUGGGGGUCGCGGGUUCGAGUCCCGUCUUCCGCUCCA
Gst_Gly_GCC_3	GCGGAAGUAGUUCAGCGGUAGAACACCACCUUGCCAAGGUGGGGGUCGCGGGUUCGAGCCCCGUCUUCCGCUCCA
Gst_Gly_UCC	GCGGGUGUAGUUUAGUGGUAAAACCUCAGCCUUCCAAGCUGAUGUCGUGGGUUCGAUUCCCAUCACCCGCUCCA
Gst_His_GUG	GCGACUAUGGCGAAGUGGUUAACGCACCAGAUUGUGGCUCUGGCAUGCGUGGGUUCGAUUCCCACUAGUCGCCCCA
Gst_Ile2_CAU	GGACCUUUAGCUCAGCUGGUUAGAGCAGACGGCUCAUAACCGUCCGGUCGUAGGUUCGAGUCCUACAAGGUCCACCA
Gst_Ile_GAU	GGGCCUAUAGCUCAGCUGGUCAGAGCGCACGCCUGAUAAGCGUGAGGUCGGUGGUUCAAGUCCACUUAGGCCCA
Gst_Leu_CAA	GCCGAUGUGGCGGAAUUGGCAGACGCGCACGACUCAAAAUCGUGUGGGGUAGCCCCCCGUGUGGGUUCGACUCCCACCAUCGGCACCA
Gst_Leu_CAG	GCGGGUGUGGCGGAAUUGGCAGACGCGCUAGAUUCAGGGUCUAGUGCCCUUUACGGGCGUGGGGGUUCGAGUCCCUUCACCCGCACCA
Gst_Leu_GAG	GCGGUCGUGGCGGAAUGGCAGACGCGCUAGGUUGAGGGCCUAGUGGGGGCGACCCCGUGGAGGUUCAAGUCCUCUCGACCGCACCA
Gst_Leu_GAG_2	GCGGUCGUGGCGGAAUGGCAGACGCGCUAGGUUGAGGGCCUAGUGGGGGCAACCCCGUGGAGGUUCAAGUCCUCUCGACCGCACCA
Gst_Leu_UAA	GCCGGGGUGGCGGAAUUGGCAGACGCACAGGACUUAAAAUCCUGGGGUAGGUCACUACCGUGCCGGUUCGAGUCCGGCCCUCGGCACCA
Gst_Leu_UAA_2	GCCGGGGUGGCGGAAUUGGCAGACGCACAGGACUUAAAAUCCUGGGGUAGGUAACUACCGUGCCGGUUCGAGUCCGGCCCUCGGCACCA
Gst_Leu_UAG	GCGGGUGUGGCGGAAUUGGCAGACGCACCAGACUUAGGAUCUGGCGCCUCACGGCGUGGGGGUUCAAGUCCCUCCACCCGCACCA
Gst_Lys_UUU	GAGCCAUUAGCUCAGUAGGUAGAGCAUCUGACUUUUAAUCAGAGGGUCGGAGGUUCGAGUCCUCCAUGGCUCACCA
Gst_Met_CAU	GGCGGUGUAGCUCAGCUGGCUAGAGCGUACGGUUCAUACCCGUGAGGUCGGGGGUUCGAUCCCCUCCACCGCCACCA
Gst_Phe_GAA	GGCUCGGUAGCUCAGUCGGUAGAGCAAAGGACUGAAAAUCCUUGUGUCGGCGGUUCGAUUCCGUCCCGAGCCACCA
Gst_Pro_CGG	CGGGAAGUAGCUCAGCUUGGUAGAGCACACGGUUCGGGUCCGUGAGGUCGCAGGUUCAAAUCCUGUCUUCCCGACCA
Gst_Pro_GGG	CGGGAUGUAGCUCAGCUUGGUAGAGCACACGCAUGGGGUGCGUGGGGUCGCAGGUUCAAAUCCUGUCAUCCCGACCA
Gst_Pro_UGG	CGGGAAGUAGCUCAGUUUGGCAGAGCACAUGGUUUGGGACCAUGGGGUCGCAGGUUCAAAUCCUGUCUUCCCGACCA
Gst_Pro_UGG_2	CGGGAAGUAGCUCAGCUUGGUAGAGCACAUGGUUUGGGACCAUGGGGUCGCAGGUUCAAAUCCUGUCUUCCCGACCA
Gst_Ser_CGA	GGAGGAAUACCCAAGUCUGGCUGAAGGGGGCGGUUUCGAAAACCGCUAGGGGUGUCACAGCCCGCGGGGGUUCGAAUCCCUCUUCCUCCA
Gst_Ser_CGA_2	GGAGGAGUACCCAAGUCUGGCUGAAGGGGUCGGUUUCGAAAACCGAUAGGGGUGUCACAGCCCGCGGGGGUUCGAAUCCCUCCUCCUCCGCCA
Gst_Ser_GCU	GGAGAAGUACCCAAGUGGCUGAAGGGGACGGUUUGCUAAACCGUUAGGUCGUGGCUUUACGGCGCGCGGGUUCAAAUCCCGCCUUCUCCGCCA
Gst_Ser_GCU_2	GGAGAAGUACCCAAGUGGCUGAAGGGGACGGUUUGCUAAACCGUUAGGUCGCAGUUUUGCGGCGCGCGGGUUCAAAUCCCGCCUUCUCCGCCA
Gst_Ser_GGA	GGAGAGCUGUCCGAGUGGUCGAAGGAGCACGAUUGGAAAUCGUGUAGGCGUGAAUAGCGCCUCAAGGGUUCGAAUCCCUUGCUCUCCGCCA
Gst_Ser_UGA	GGAGGAGUACCCAAGUGGUUGAAGGGGUCGGUCUUGAAAACCGAGAGGCGCCGCAAGGCGCGCGGGGGUUCGAAUCCCUCCUCCUCCGCCA
Gst_Thr_CGU	GCCGACUUAGCUCAAUUGGUAGAGCAACUGAAUCGUAAUCAGUAGGUUGCGGGUUCAAGUCCUGCAGUCGGCACCA
Gst_Thr_CGU_2	GCCGACUUAGCUCAAUUGGUAGAGCAACUGAAUCGUAAUCAGUAGGUUGCGGGUUCGAGUCCUGCAGUCGGCACCA
Gst_Thr_GGU	GCUUCCAUAGCUCAGUAGGUAGAGCACUUCCAUGGUAAGGAAGAGGUCACCGGUUCGAGCCCGGUUGGAAGCUCCA
Gst_Thr_UGU	GCCGGCUUAGCUCAAUUGGUAGAGCAACUGACUUGUAAUCAGUAGGUUGCGGGUUCAAGUCCUGCAGCCGGCACCA
Gst_Thr_UGU_2	GCCGGCUUAGCUCAAUUGGUAGAGCAACUGACUUGUAAUCAGUAGGUUGCGGGUUCAAGUCCUGCAGCCGGCACCA
Gst_Trp_CCA	AGGGGCAUAGUUUAAUGGUAGAACAGAGGUCUCCAAAACCUCCGGUGUGGGUUCGAUUCCUACUGCCCCUGCCA
Gst_Tyr_GUA	GGAGGGGUAGCGAAGUGGCUAAACGCGGCGGACUGUAAAUCCGCUCCCUUUGGGUUCGGCGGUUCGAAUCCGUCCCCCUCCACCA
Gst_Tyr_GUA_2	GGAGGGGUAGCGAAGUGGCUAAACGCGGCGGACUGUAAAUCCGCUCCCUUUGGGUUCGGCGGUUCGAAUCCGUCCCCCUCCA
Gst_Val_GAC	GACCUGUUAGCUCAGUGGGAGAGCACUUCCUUGACAGGGAAGGGGUCGGGGGUUCAAAUCCCUCACAGGUCACCA
Gst_Val_GAC_2	GGAGUAUUAGCUCAGCGGGAGAGCACCACGUUGACAGCGUGGGGGUCACUGGUUCGAUCCCAGUAUACUCCACCA
Gst_Val_UAC	GGAGGAUUAGCUCAGCUGGGAGAGCACUUGCCUUACAAGCAAGGGGUCGGCGGUUCGAUCCCGUCAUCCUCCACCA
Gst_fMet_CAU	CGCGGGGUGGAGCAGUCCGGUAGCUCGUCGGGCUCAUAACCCGAAGGUCGCAGGUUCAAAUCCUGCCCCCGCAACCA
